# Supplementary material for: DNA Methylation at a Single Locus of Human Genome Accurately Recapitulates Episignature of CREBBP-Related Rubinstein–Taybi Syndrome
Source: Int J Mol Sci. 2025 Sep 19;26(18):9183. doi: 10.3390/ijms26189183 (PMC12470928; doi:10.3390/ijms26189183)
Supplement: Supplementary file 1 [file ijms-26-09183-s001.zip › Supplementary Materials 1.xlsx]

## Sheet: Table S1 samples
Supplementary Table S1. List of the studied samples
Sample serial number	Class*	Sex	Age	Variant
31	RTS1	M	16	NM_004380.3(CREBBP):c.316C>T
32	RTS1	M	14	NM_004380.3(CREBBP):c.4074delT
33	RTS1	F	11	NM_004380.3(CREBBP):c.3609+1G>A
34	RTS1	M	10	NM_004380.3(CREBBP):c.3441C>A
35	RTS1	F	9	NM_004380.3(CREBBP):c.1894dup
36	RTS1	M	12	NM_004380.3(CREBBP):c.1824-1G>C
37	RTS1	F	14	NM_004380.3(CREBBP):c.2429dup
38	RTS1	M	7	CREBBP:del exon 4-31
39	RTS1	M	8	NM_004380.3(CREBBP):c.4380T>A
40	RTS1	M	6	NM_004380.3(CREBBP):c.5757_5769dupTGGCTTCCCCAGC
41	RTS1	M	6	NM_004380.3(CREBBP):c.3911C>A
42	RTS1	M	6	CREBBP:del exon 3-31
43	RTS1	M	7	CREBBP:del exon 21-30
44	RTS1	M	15	NM_004380.3(CREBBP):c.2218G>T
45	RTS1	M	5	NM_004380.3(CREBBP):c.3690T>G
46	RTS1	F	19	NM_004380.3(CREBBP):c.4560+1G>A
47	RTS1	F	5	CREBBP:del exon 1-31
48	RTS1	M	8	CREBBP:del exon 1-31
49	RTS1	F	4	NM_004380.3(CREBBP):c.3392dupТ
50	RTS1	M	4	NM_004380.3(CREBBP):c.578_579del
51	RTS1	M	5	NM_004380.3(CREBBP):c.4900_4907del
52	RTS1	M	5	NM_004380.3(CREBBP):c.124del
53	RTS1	M	2	CREBBP:del exon 17-31
54	RTS1	F	5	CREBBP:del exon 1-31
55	RTS1	M	5	CREBBP:del exon 1
56	RTS1	M	4	CREBBP:del exon 1
57	RTS1	M	13	CREBBP:del exon 1-17
58	RTS1	F	6	CREBBP:del exon 16
59	RTS1	M	10	CREBBP:del exon 22-28
60	RTS1	M	14	CREBBP:del exon 4-31
61	RTS1	F	12	CREBBP:del exon 4-31
62	RTS1	M	10	CREBBP:del exon 30-31
63	RTS1	M	10	CREBBP:del exon 27-31
64	RTS1	F	17	CREBBP:del exon 1-31
65	RTS1	F	19	CREBBP:del exon 12-15
66	RTS1	M	11	CREBBP:del exon 5-28
67	RTS1	M	21	NM_004380.3(CREBBP):c.1270C>T
68	RTS1	F	7	NM_004380.3(CREBBP):c.1063C>T
69	RTS1	F	4	NM_004380.3(CREBBP):c.733C>T
70	RTS1	M	5	NM_004380.3(CREBBP):c.1114C>T
71	RTS1	F	3	NM_004380.3(CREBBP):c.1447C>T
72	RTS1	M	13	NM_004380.3(CREBBP):c.3544_3554del
73	RTS1	F	4	NM_004380.3(CREBBP):c.445C>T
74	RTS1	M	4	NM_004380.3(CREBBP):c.1447C>T
75	RTS1	M	6	NM_004380.3(CREBBP):c.1522C>T
76	RTS1	M	7	NM_004380.3(CREBBP):c.365delC
77	RTS1	F	7	NM_004380.3(CREBBP):c.1669dupG
78	RTS1	M	9	NM_004380.3(CREBBP):c.1717del
79	RTS1	M	10	NM_004380.3(CREBBP):c.1890delA
80	RTS1	F	17	NM_004380.3(CREBBP):c.1911del
81	RTS1	F	8	NM_004380.3(CREBBP):c.2053_2054dup
82	RTS1	F	10	NM_004380.3(CREBBP):c.2663delC
83	RTS1	M	11	NM_004380.3(CREBBP):c.2898delC
84	RTS1	M	9	NM_004380.3(CREBBP):c.4129_4132dup
85	RTS1	M	9	NM_004380.3(CREBBP):c.4729_4733del
86	RTS1	M	8	NM_004380.3(CREBBP):c.1574-2A>G
87	RTS1	M	4	NM_004380.3(CREBBP):c.3242_3250+6delGCAAAAAAAGTAGGC
88	RTS1	F	18	NM_004380.3(CREBBP):c.3610-1G>C
89	RTS1	M	12	NM_004380.3(CREBBP):c.4279_4280+1del
90	RTS1	F	12	NM_004380.3(CREBBP):c.4439A>G
91	VUS	F	ND	NM_004380.3(CREBBP):c.5486A>T
92	VUS	F	15	NM_004380.3(CREBBP):c.4240_4254del
93	VUS	M	12	NM_004380.3(CREBBP):c.3698G>C
94	VUS	M	5	NM_004380.3(CREBBP):c.1941+5G>A
95	VUS	F	5	NM_004380.3(CREBBP):c.3609G>A
96	Other syndromes (WSS)	M	13	NM_001197104.2(KMT2A):с.3660dupT
97	Other syndromes (FHS)	M	21	NM_006662.3(SRCAP):c.7303C>T
98	Other syndromes (CdL)	А	8	NM_133433.4(NIPBL):c.133C>T
99	Other syndromes (CdL)	M	12	NM_015384(NIPBL):c.869-1G>T
*RTS1 - samples wirh P/LP variants in the CREBBP gene
VUS - samples with variants of uncertain significance in the CREBBP gene
Other syndromes - samples from patients with syndromes phenotypically overlapping with RST1

## Sheet: Table S2 methylation level (NGS
Supplementary Table S2. Methylation level of the studied CpGs obtained by high-throughput targeted bisulfite sequencing (NGS).
Sample serial number	chr6:10555808	chr6:10555853	chr6:10555881	chr6:10555905	chr6:10556052	chr6:10556069	chr6:10556098	chr6:10556107	chr6:10556147	chr6:10556174	chr6:10556199	chr6:10556204	chr6:10556244	chr2:206628415	chr2:206628454	chr2:206628484	chr2:206628491	chr2:206628521	chr2:206628525	chr2:206628529	chr2:206628531	chr2:206628539	chr2:206628553	chr2:206628592	chr2:206628606	chr2:206628609	chr2:206628621	chr2:206628625	chr2:206628645	chr2:206628692	chr2:206628714	chr2:206628727	chr2:206628737	chr2:206628747	chr2:206628773
1	0.87235594456601	0.879044117647059	0.792538671519563	0.933632286995516	0.778917145200984	0.481495759444873	0.782417582417582	0.946495855312736	0.886064539390662	0.843449296817173	0.95381106253564	0.871141975308642	0.946700507614213	0.874098867147271	0.58409886264217	0.71	0.541060688901039	0.456825749167592	0.448311273391146	0.296292159928524	0.248374074904687	0.544964239652949	0.519427162812537	0.313149302463639	0.527409638554217	0.447212336892052	0.327262379055208	0.506176386095949	0.439755691282621	0.51947339550192	0.405504071889919	0.390836323488821	0.372191011235955	0.551903114186851	0.248640915593705
2	0.838709677419355	0.82780410742496	0.775743707093821	0.903614457831325	0.749648876404494	0.386802205375603	0.721795727636849	0.911425304085664	0.844621165778205	0.816003498032357	0.928773052314641	0.845735317650824	0.909493359567142	0.706684215474288	0.467523197715917	0.56	0.384815542962877	0.320170490159208	0.34869992040329	0.178704297626684	0.157815269480733	0.423976221928666	0.41816391828698	0.202906350914962	0.378003203416978	0.350586979722519	0.189655172413793	0.385216033315981	0.321868583162218	0.394445942302507	0.34044975804156	0.28963829208594	0.278312901342674	0.45712773465067	0.13897020836921
3	0.869264923532314	0.859665006790403	0.804725503822099	0.929454545454545	0.75774068698597	0.372051886792453	0.731010135519872	0.930512281718716	0.877481053771202	0.821315111191033	0.948218618311838	0.842146103536193	0.927747973975574	0.644315906562848	0.490912335262178	0.6	0.461194176667322	0.412193331935416	0.428407629062028	0.280804625783859	0.239702564959479	0.482911182391328	0.501808856527911	0.286914378029079	0.441572855557317	0.394144498662049	0.289904821344984	0.431354215365436	0.37823010256818	0.428571428571429	0.356487190026031	0.320598898885457	0.311913037047992	0.473729175565997	0.226656863774814
4	0.911917098445596	0.871559633027523	0.852112676056338	0.918518518518519	0.807184363444268	0.431876606683805	0.750247770069376	0.932704811443433	0.886742524477375	0.846092077087794	0.951934349355217	0.869839728023312	0.937934458788481	0.721253632212536	0.490033652601605	0.59	0.427947598253275	0.350354030501089	0.393219356708201	0.196175637393768	0.158587758645637	0.447815889768396	0.4536354056902	0.256239600665557	0.460162601626016	0.400966183574879	0.239935587761675	0.414516129032258	0.354669464847849	0.399162861491629	0.347668810289389	0.297839506172839	0.289765721331689	0.454457364341085	0.182543406851244
5	0.852	0.87843137254902	0.766081871345029	0.925465838509317	0.767261442979054	0.398946179902145	0.717327459618209	0.917162580338015	0.859002169197397	0.81983405768471	0.936634948096886	0.836690647482014	0.903023598820059	0.836395038467577	0.729745150247242	0.83	0.720029106785519	0.65427037579307	0.688117792421746	0.453619794318298	0.393370856785491	0.759808512852534	0.775904460835968	0.552380952380952	0.717472118959108	0.71157495256167	0.511970534069982	0.697080291970803	0.695258391049547	0.766653370562425	0.682653876898481	0.649265274555298	0.583200636942675	0.827569872098532	0.389682174113312
6	0.865853658536585	0.876923076923077	0.811023622047244	0.974789915966387	0.770820850808868	0.470399533391659	0.736692285795616	0.92975432211101	0.874548192771084	0.825602685382972	0.938646215405135	0.851366424986057	0.921507509209408	0.701637984656853	0.430930639207305	0.53	0.389481611648048	0.33952380952381	0.350014654161782	0.202215480138291	0.187387127067832	0.424824663939217	0.425759577278732	0.206703910614525	0.376611418047882	0.311009174311927	0.204566210045662	0.346570397111913	0.284966960352423	0.338834555827221	0.29100758396533	0.250775915580385	0.242185792349727	0.371741397288843	0.165287183345874
7	0.8856416772554	0.869461077844311	0.83810888252149	0.936079545454545	0.802222222222222	0.431659693165969	0.707010582010582	0.928571428571429	0.868221941992434	0.79383429672447	0.928950863213811	0.836142953472691	0.954266211604096	0.903225806451613	0.66	0.750074030204323	0.619118082272862	0.56468110709988	0.578361669242658	0.364488808227465	0.300579798596277	0.642289348171701	0.635925449871465	0.434869739478958	0.655837563451777	0.587639311043566	0.454282964388835	0.658823529411765	0.587793427230047	0.647113594040968	0.553008595988539	0.476547842401501	0.463809523809524	0.680238331678252	0.341176470588235
8	0.904427645788337	0.91374936580416	0.846612466124661	0.941980474198047	0.806332236842105	0.443851881666331	0.764597119501752	0.948628459466079	0.900294467117839	0.835622757560226	0.961725329302526	0.878374511113231	0.941644562334218	0.852707139279951	0.689708797072724	0.81	0.67799052913321	0.631295903629268	0.656792186094332	0.435495615284769	0.374313833761003	0.718508137720164	0.718392848072332	0.571208490243067	0.715171835708298	0.643299314037142	0.512953367875648	0.705999667608443	0.631807228915663	0.692009685230024	0.580520894397454	0.543982058310491	0.526733202637676	0.736352906462083	0.370483682983683
9	0.867647058823529	0.870182555780933	0.820987654320988	0.940594059405941	0.765765765765766	0.361866931479642	0.692233756247597	0.930957407177449	0.861624365482234	0.805027590435316	0.952333664349553	0.848146077883361	0.930542340627973	0.610815750124605	0.361106668798977	0.48	0.313383208645054	0.258884698891555	0.281616529930112	0.153175958085595	0.137527873199542	0.37499242378326	0.338715338715339	0.177004538577912	0.321322436849926	0.264059590316574	0.181082075818918	0.297157622739018	0.247374880676394	0.289945680024598	0.249475196110927	0.208689310272974	0.20389008255117	0.348342889106419	0.140170477607901
10	0.83920704845815	0.84504132231405	0.8	0.88785046728972	0.740890688259109	0.340963855421687	0.68431712962963	0.917779868297272	0.840441853329242	0.799349240780911	0.938905673044646	0.840991367307157	0.927423981640849	0.786486263509611	0.61058249005689	0.71	0.571282251377847	0.527417483918591	0.54250808880955	0.334773336249795	0.290479383171304	0.619301460380921	0.615732992025204	0.362198168193172	0.544262295081967	0.517241379310345	0.337641357027464	0.536290322580645	0.485404896421846	0.540091840339103	0.478555718475073	0.418111753371869	0.382943754565376	0.608770792827825	0.286165508528111
11	0.883157038242474	0.907951025224959	0.844192634560907	0.942594718714122	0.834071852205331	0.368067114987682	0.730017990233873	0.942693643981198	0.892608471960213	0.835207010155215	0.962411193272437	0.881277395115842	0.955300785778694	0.788785265998006	0.622787540442809	0.72	0.582290400972053	0.533009615075409	0.573414716853171	0.35769358590894	0.311395261376457	0.634883251463562	0.621018760907504	0.408935491224071	0.576193149915778	0.523362396601833	0.385190976100067	0.562083518436251	0.511483632523759	0.549986138064874	0.480685701048242	0.412726109463154	0.436771184244623	0.607322702475871	0.29093355412958
12	0.841930805883572	0.880686198920586	0.806821438807681	0.91784107946027	0.740802542709575	0.34528243327126	0.684930477264186	0.921819960861057	0.84049104447575	0.790289628650403	0.941904389735574	0.846125623715879	0.923834586466165	0.648905803996194	0.405785034210622	0.53	0.366894377299002	0.315717331708803	0.33318391132483	0.199104442436859	0.175294164892976	0.407883117925664	0.403579636464935	0.241317898486198	0.374270711785298	0.312563396609187	0.204299523878228	0.361034831623067	0.284665833853841	0.331877729257642	0.287901779555801	0.238527142276973	0.242267255828127	0.378811659192825	0.147524860670965
13	0.88695652173913	0.862212943632568	0.820359281437126	0.932692307692308	0.785254534815682	0.328404890531703	0.697219928433801	0.921820098383696	0.861034231609614	0.809398331137462	0.950992751339426	0.850907178543255	0.934581976112921	0.682938617689705	0.451803530314658	0.54	0.395310633213859	0.344668820678514	0.368384938673986	0.210430161102807	0.187940552016985	0.433230080881088	0.444747831673627	0.248527679623086	0.37093023255814	0.31849710982659	0.220261809903244	0.373589164785553	0.312248995983936	0.366826402844335	0.314495114006515	0.259726112667289	0.259788270878844	0.406514120799835	0.17645879286144
14	0.81010719754977	0.830213903743315	0.777120315581854	0.898340248962656	0.767687215556475	0.351885460778383	0.694757281553398	0.906844522195495	0.846652267818574	0.79	0.936096718480138	0.82850458880691	0.919466866904449	0.634967622571693	0.306627101879327	0.376259254763928	0.222492993785793	0.176286465506448	0.184050665632674	0.083059002279058	0.0771581359816654	0.240600522193211	0.250346100599908	0.122257053291536	0.237213403880071	0.182255244755245	0.0997858672376874	0.21636675235647	0.163850812878546	0.19874213836478	0.161369902771731	0.126485568760611	0.12284385780711	0.234727347273473	0.0862104187946885
15	0.879716742539201	0.886522183982885	0.854811130110368	0.92782495101241	0.84118691881726	0.419902288506043	0.763922155688623	0.931307979036462	0.882812100117725	0.85	0.947390473197685	0.878710238808856	0.941876155729922	0.656144740640939	0.367983264431937	0.463705521472393	0.291693337928997	0.252288300905317	0.273189393145373	0.156108712217424	0.124679848376191	0.336712414223331	0.339615472300327	0.183777106780126	0.342311327122992	0.280311158798283	0.181276088252832	0.31570916810402	0.254997811177586	0.290192011774938	0.236509130702414	0.2030853547143	0.198516723574549	0.324572409694248	0.141824691685453
16	0.890946502057613	0.884199691199177	0.845940594059406	0.931107354184277	0.832200163176503	0.415142907864371	0.752733173898189	0.947581422239352	0.886507101525513	0.85	0.959879458462646	0.883429594077931	0.94892245036484	0.680846374256116	0.339919975377039	0.501518649009841	0.32078001218769	0.244627172491123	0.257380967762775	0.13261377264407	0.112618036630965	0.336126869520371	0.332403069869431	0.160973960094691	0.333773304735192	0.2609341475491	0.160429547673283	0.308269450334366	0.261420907169566	0.305089732274198	0.246593902898005	0.202128451291211	0.20353910136182	0.349881172432004	0.132189973614776
17	0.818181818181818	0.866318147871546	0.783415841584158	0.908505154639175	0.787308673469388	0.42245153220763	0.743411087549227	0.940374787052811	0.865432482887368	0.85	0.95472	0.854087313214181	0.937518865076969	0.631178707224335	0.34927374301676	0.476555652936021	0.293857711003093	0.211971197119712	0.230424528301887	0.125600549073439	0.107910379515318	0.30095951322256	0.327908587257618	0.156874621441551	0.329749103942652	0.240356083086053	0.130128956623681	0.295906432748538	0.23405572755418	0.284174702212138	0.217580504786771	0.186006334581054	0.178171641791045	0.32952691680261	0.10302049622438
18	0.864678899082569	0.891566265060241	0.859701492537313	0.929936305732484	0.806957997454391	0.353039134054954	0.702409638554217	0.915597742432016	0.874227243658069	0.823250807319699	0.946966188050023	0.87829854273336	0.952936444086887	0.646806449380666	0.35191050880077	0.45	0.299100362191845	0.235094197121638	0.263000678886626	0.130717527932961	0.104208416833667	0.326308237298776	0.310538030547241	0.144351464435146	0.249484536082474	0.227926078028747	0.119191919191919	0.236024844720497	0.208961141950833	0.22894661718527	0.197191697191697	0.165001427347987	0.172065378900446	0.25945412693193	0.112985359643539
19	0.862686567164179	0.855297157622739	0.857142857142857	0.943965517241379	0.818421052631579	0.387909319899244	0.745721271393643	0.918956043956044	0.867245657568238	0.82	0.944736842105263	0.880090497737557	0.923809523809524	0.523809523809524	0.321428571428571	0.37037037037037	0.25	0.178571428571429	0.153846153846154	0.111111111111111	0.0740740740740741	0.333333333333333	0.538461538461538	0.135135135135135	0.45	0.439024390243902	0.146341463414634	0.390243902439024	0.315789473684211	0.402173913043478	0.280898876404494	0.255555555555556	0.273809523809524	0.36	0.137254901960784
20	0.773662551440329	0.81	0.777777777777778	0.904761904761905	0.945945945945946	0.263157894736842	0.717948717948718	0.819444444444444	0.821917808219178	0.7375	0.891891891891892	0.777777777777778	0.837209302325581	0.689655172413793	0.485714285714286	0.444444444444444	0.361111111111111	0.382352941176471	0.361111111111111	0.285714285714286	0.138888888888889	0.428571428571429	0.6	0.371428571428571	0.594594594594595	0.628571428571429	0.485714285714286	0.527777777777778	0.5875	0.534090909090909	0.56043956043956	0.510869565217391	0.518072289156627	0.685185185185185	0.333333333333333
21	0.818181818181818	0.848275862068966	0.793503480278422	0.903614457831325	1	0.466666666666667	0.75	1	0.947368421052632	0.897435897435897	0.974358974358974	0.923076923076923	0.958333333333333	0.801648351648352	0.628580227902679	0.69	0.559480676328502	0.513546798029557	0.540412044374009	0.312070043777361	0.26595072646873	0.604240282685512	0.63330258302583	0.2	0.342857142857143	0.361111111111111	0.222222222222222	0.333333333333333	0.52	0.545081967213115	0.445378151260504	0.395161290322581	0.362139917695473	0.621495327102804	0.268181818181818
22	0.839892665474061	0.845420638209697	0.793618465716225	0.913012221423436	0.777921657494335	0.434343434343434	0.73874695863747	0.917385943279901	0.850355169692186	0.820646178092987	0.938380858734841	0.864608076009501	0.91860826343585	0.611967361740707	0.330523302051853	0.43	0.239304184297132	0.176986913501436	0.211708645336964	0.0969321148825065	0.0846255361266909	0.258799865906805	0.271425043220548	0.125502008032129	0.263054187192118	0.178957718780728	0.110789980732177	0.234782608695652	0.171383647798742	0.258529553099471	0.173274596182085	0.146056475170399	0.147935180345008	0.257547169811321	0.10576015108593
23	0.709090909090909	0.761904761904762	0.666666666666667	0.897435897435897	0.752212389380531	0.37719298245614	0.710743801652893	0.929906542056075	0.851694915254237	0.84051724137931	0.945945945945946	0.869918699186992	0.92436974789916	0.736363636363636	0.442307692307692	0.54	0.390374331550802	0.31129476584022	0.364431486880466	0.18413597733711	0.145714285714286	0.348973607038123	0.533039647577093	0.142857142857143	0.238095238095238	0.238095238095238	0.285714285714286	0.285714285714286	0.279569892473118	0.281553398058252	0.217821782178218	0.233644859813084	0.182692307692308	0.178571428571429	0.186046511627907
24	0.83857058476078	0.852485988996864	0.821961359745659	0.910540611583282	0.769982154597539	0.335197817189632	0.656519091937027	0.912889746062359	0.834406972338007	0.8	0.937597069936716	0.842120402712143	0.931788596719604	0.701530612244898	0.399727148703956	0.464807436918991	0.315508021390374	0.303571428571429	0.296898079763663	0.156118143459916	0.13447782546495	0.368876080691643	0.411016949152542	0.301340052685832	0.502916760152569	0.465567194116336	0.288195207737964	0.499725606409834	0.431575775836095	0.46968355830936	0.397687535250987	0.313282647584973	0.332583039299185	0.497533247533248	0.2080078125
25	0.888489208633094	0.910631741140216	0.860520094562648	0.936224489795918	0.835164835164835	0.464755077658303	0.76049943246311	0.946583850931677	0.897651006711409	0.848072562358277	0.947055324211779	0.852822580645161	0.94385593220339	0.745572354211663	0.453613403350838	0.57	0.418736169166462	0.360369353631145	0.379879486507729	0.219481180061038	0.182404540763674	0.443950875359289	0.482439212659205	0.216417910447761	0.417910447761194	0.408759124087591	0.24822695035461	0.397058823529412	0.311475409836066	0.385083713850837	0.312302839116719	0.2601246105919	0.269168026101142	0.414728682170543	0.151631477927063
26	0.923553719008264	0.905486399262333	0.860014357501795	0.936434108527132	0.850359712230216	0.393661971830986	0.76894451962111	0.95729537366548	0.907618885290609	0.85668249660787	0.95946185165516	0.891807379612258	0.948709572035283	0.797321607035778	0.601195952161914	0.69	0.550283125707814	0.499653899400092	0.522165133229777	0.304810956338523	0.270016631028748	0.599688099808061	0.62181133367574	0.416267942583732	0.615023474178404	0.565420560747664	0.405529953917051	0.530232558139535	0.492049469964664	0.540291634689179	0.444961240310077	0.375476009139375	0.357698289269051	0.550182481751825	0.266846361185984
27	0.891039426523297	0.89482253337675	0.824973319103522	0.938695163104612	0.840762753838534	0.503846153846154	0.806196133240158	0.957806451612903	0.90327521206409	0.864336980821273	0.956612075287216	0.883202099737533	0.949954296160878	0.709949409780776	0.477865961199295	0.58	0.406635400382143	0.338878074677048	0.350518326545724	0.188791090353871	0.165956675428261	0.423928013956478	0.460973619798749	0.3003300330033	0.474025974025974	0.378980891719745	0.249201277955272	0.428115015974441	0.351958895311496	0.402976846747519	0.340497737556561	0.28775398132894	0.273648648648649	0.444297082228117	0.187418086500655
28	0.870493991989319	0.886883273164862	0.843137254901961	0.929787234042553	0.806338028169014	0.451832907075874	0.757748776508972	0.923396400553761	0.89	0.851072607260726	0.946937014667817	0.874068554396423	0.930031446540881	0.714285714285714	0.470588235294118	0.578947368421053	0.421052631578947	0.352941176470588	0.388888888888889	0.222222222222222	0.111111111111111	0.375	0.545454545454545	0.206349206349206	0.360655737704918	0.301587301587302	0.21875	0.378787878787879	0.380952380952381	0.422535211267606	0.32089552238806	0.340579710144928	0.238461538461538	0.512820512820513	0.25974025974026
29	0.845271122320303	0.830917874396135	0.805585925852301	0.913784094471732	0.776886035313002	0.338703370610777	0.691698113207547	0.927019945909398	0.866989726691219	0.823186728395062	0.944612808038919	0.842472727272727	0.940094267903299	0.795118381853342	0.574007119813105	0.65	0.50991035446994	0.446292234653933	0.489798858855397	0.266794734165772	0.207404868015084	0.561506565307533	0.584492322533966	0.292086889061288	0.488846880907372	0.456292388847023	0.280832095096582	0.497388059701493	0.431044543863062	0.506829874046479	0.416442290432597	0.356196275071633	0.360937795424466	0.561594202898551	0.22152108933909
30	0.818062827225131	0.819332566168009	0.765124555160142	0.863894139886578	0.773920064594267	0.325390625	0.670041244844394	0.899015294364132	0.826416524540459	0.795265151515152	0.930588703261734	0.829150910965968	0.92482833393567	0.661500579374276	0.389698016950547	0.48	0.295794088989932	0.259660736450145	0.264178844815588	0.12708719851577	0.105038792735954	0.340504901535525	0.345154585606651	0.12781954887218	0.309090909090909	0.231884057971014	0.113879003558719	0.236749116607774	0.212696335078534	0.273480662983425	0.231296402055968	0.168035030103996	0.165354330708661	0.313586606567933	0.107188703465982
31	0.68180764774044	0.699383702351061	0.645714285714286	0.77728013029316	0.62955223880597	0.300968025814022	0.574486060264714	0.763711218938391	0.712317090495809	0.675989672977625	0.793252724287207	0.712273096721756	0.793867120954003	0.49426510582949	0.219205690574985	0.297676068830938	0.15	0.109716383444846	0.12130356065178	0.0589216562406911	0.0542972760765839	0.161903016978136	0.142792435737742	0.0583876704208654	0.209119953528899	0.151898734177215	0.0806818181818182	0.190599769319492	0.141055378370542	0.172052154195011	0.13234666287178	0.105240488155061	0.113150289017341	0.19983416252073	0.0728664587468103
32	0.794520547945205	0.780522907171984	0.755679553607015	0.853783668234288	0.746512419190201	0.458917835671343	0.71616	0.857909746686798	0.806581706726891	0.786493083807974	0.880944407233758	0.814250913520097	0.870512820512821	0.718659784795731	0.5	0.60330211708313	0.43	0.333006812413732	0.366815576914399	0.185913222585412	0.137692307692308	0.416895604395604	0.386439804073215	0.196969696969697	0.399806076276665	0.376644209175489	0.217900063251107	0.431615776081425	0.365087040618956	0.447933101924897	0.376206296472077	0.305591259640103	0.314415437003405	0.490473263675476	0.23234552332913
33	0.498861990482102	0.516923076923077	0.477969686288333	0.625187406296852	0.435723270440252	0.222768625522498	0.392975011786893	0.579044570302881	0.505044510385757	0.501732998685311	0.594186485466214	0.523326572008114	0.596190476190476	0.54554565701559	0.211675955638124	0.307221129530767	0.14	0.0839853644807205	0.0983080011471179	0.0448826929615777	0.0403762330809819	0.132911759586935	0.109794542885096	0.0493387589013225	0.169296268469822	0.130131873600398	0.0581480576594185	0.16965620328849	0.102043374702269	0.127085377821394	0.0927021696252465	0.0760299625468165	0.0823573857196827	0.139523694972336	0.0611892425363928
34	0.474691208525067	0.489112227805695	0.4510045100451	0.582608695652174	0.392385630948726	0.171135884302501	0.330429732868757	0.525918089768777	0.445679192864454	0.437472381794079	0.542852698708975	0.456714761376249	0.525029103608847	0.599317073170732	0.242776866079865	0.301484091924356	0.18	0.122178020885132	0.143892549417131	0.0815018773466833	0.052823499620157	0.178379209595571	0.14789818742769	0.0577498503889886	0.174384525205158	0.13956204379562	0.0795291415446454	0.154274004683841	0.1032753024491	0.122493146732073	0.0905003625815809	0.0754633715798764	0.0698773821834835	0.139455782312925	0.0709939148073022
35	0.720863309352518	0.71437125748503	0.643024162120031	0.811461794019934	0.656518861681006	0.335068314899154	0.600858369098712	0.811698467313106	0.736935341009743	0.701483679525223	0.819486866218693	0.736029803086748	0.834085778781038	0.474506283662478	0.136688718040408	0.20772989782319	0.0755571339785137	0.0217043230741861	0.0320623131962685	0.0151975683890578	0.011220704008687	0.0559006211180124	0.0407518296739854	0.0161507402422611	0.0879790940766551	0.0507152145643693	0.0180412371134021	0.064867218110579	0.0276353911299309	0.0407537248028046	0.0211733568592854	0.0188383045525903	0.0185983216148787	0.0490582566798073	0.0197663971248877
36	0.793080505655356	0.787410270568747	0.746590093323762	0.857033051498847	0.721202854230377	0.379241516966068	0.638583054092867	0.824170381376919	0.783854166666667	0.716949557733684	0.84680218145761	0.77366798767063	0.861007462686567	0.544746304434678	0.242379255740301	0.311860739575138	0.164126266102862	0.113699170943545	0.131933279742765	0.0577534791252485	0.048006427638847	0.164100486223663	0.15164916159941	0.0425075139544869	0.169256614867703	0.130108423686405	0.0748971193415638	0.172599337748344	0.119983189745745	0.151452282157676	0.118605136771769	0.0968492281666314	0.0937433269271834	0.185941969758888	0.0684586308273834
37	0.676962676962677	0.697023809523809	0.658404686795854	0.784834123222749	0.653937140925989	0.299768135144087	0.56264017942967	0.779774546642705	0.70993690851735	0.664659270998415	0.791510814766629	0.720579538734477	0.800616332819723	0.648572435671484	0.362615647175065	0.439795735531267	0.294043887147335	0.224968542153514	0.247354979934331	0.104260696876693	0.0926263916773134	0.312080845199816	0.275649794801642	0.143708116157856	0.303329674350531	0.281725888324873	0.146551724137931	0.333333333333333	0.270939548434086	0.33572710951526	0.255043227665706	0.218211500090695	0.201972242512783	0.369824561403509	0.134220942785175
38	0.695862213820626	0.690551327269352	0.6421875	0.785495118549512	0.617771748346617	0.365922718187875	0.571360608943863	0.745593371781334	0.701530612244898	0.680809653561697	0.7643219724438	0.703235878512631	0.771026638730919	0.771061247304959	0.478394568690096	0.568200770360958	0.411514621741894	0.349599330223657	0.384298688193744	0.19690469508039	0.156301975579084	0.42961906701976	0.417937490563189	0.216760676873489	0.396728419392984	0.366673178355148	0.23642664613015	0.42198649951784	0.334184926795716	0.398896525021779	0.314746454245191	0.263701662894815	0.275810622637756	0.438007171164371	0.224501758499414
39	0.750770211409752	0.749180154448323	0.714311825991592	0.838280060882801	0.695785105918323	0.371502367628067	0.640391014975042	0.820799826124755	0.767694813724975	0.737316917851836	0.840121245522182	0.778719967696346	0.846413502109705	0.538104765369225	0.199798645432912	0.29	0.142602821016114	0.0995835430872729	0.112996457206787	0.0532811420676951	0.0434054431263084	0.167508616212643	0.126175204287848	0.0630724036633834	0.17291559664441	0.130810994231422	0.0611800201139792	0.165867853474837	0.117036782988939	0.142039717266914	0.10653589244948	0.0879083290576364	0.092225478365799	0.172682119205298	0.0645650708024275
40	0.617423312883436	0.641059602649007	0.6082995951417	0.752076677316294	0.560672224427683	0.290175666883539	0.49234821876568	0.685185185185185	0.603515379786566	0.603528965342778	0.700369344413666	0.625761012295571	0.707301825456364	0.716339339947358	0.390810478919361	0.5	0.309788710829846	0.247621483375959	0.285187684959244	0.145183662984845	0.113603322949117	0.320711176378035	0.301528213166144	0.153660675142481	0.339019650183546	0.275433711715571	0.153015873015873	0.30810578370243	0.217219251336898	0.259274829217026	0.20463401790416	0.166365856248009	0.177948882472463	0.280866721177433	0.137476459510358
41	0.702548768332621	0.691628740863329	0.634057971014493	0.762324362943558	0.59911083857121	0.339312631896292	0.582207530899684	0.739311783107404	0.6732701693942	0.646922519913106	0.756789378394689	0.680465367965368	0.763506771204562	0.622394282310899	0.342724411808782	0.418780840352888	0.27	0.214817405205575	0.233213216261483	0.101986421926075	0.0894862543828447	0.281724845995893	0.27303166555056	0.140313890840946	0.314759382915036	0.274845784784099	0.152996845425868	0.307762557077626	0.237458576162724	0.27871982032566	0.222234724879037	0.184348023625625	0.178408051235133	0.302858389701069	0.123796731587195
42	0.668038654259127	0.675881953867029	0.63891156462585	0.763626094323637	0.574763074763075	0.323206316512187	0.536236647493837	0.719972605085181	0.647068470684707	0.638836075059932	0.737642585551331	0.671074888512994	0.741877842755036	0.5802069051477	0.25488250976502	0.330224802371542	0.19	0.144280146012498	0.150283553875236	0.0722163374665088	0.0549706865031835	0.190008920606601	0.16790036423452	0.0848342469329157	0.209499358151476	0.178089171974522	0.0940320962888666	0.201823246391492	0.156860242501595	0.187991511671452	0.140940438871473	0.113848875410665	0.119507239014478	0.200097016735387	0.0997760636974372
43	0.434540389972145	0.426630434782609	0.372937293729373	0.555555555555556	0.325095057034221	0.181818181818182	0.317111459968603	0.4858934169279	0.431718061674009	0.411326378539493	0.463722397476341	0.421303656597774	0.487844408427877	0.728360590347028	0.207726597325409	0.316508313539192	0.15	0.0952237909282067	0.109547123623011	0.055045871559633	0.0454545454545455	0.183778564531703	0.12864934231633	0.0759493670886076	0.172382671480144	0.145631067961165	0.0557868442964196	0.142497904442582	0.111826226870475	0.126175548589342	0.0844621513944223	0.067524115755627	0.0833333333333333	0.143213988343047	0.0615514333895447
44	0.695876288659794	0.650485436893204	0.642651296829971	0.752186588921283	0.607843137254902	0.291884816753927	0.570737605804111	0.718377088305489	0.696666666666667	0.64527027027027	0.758992805755396	0.660583941605839	0.791293213828425	0.73862354268522	0.392927308447937	0.473127262600947	0.33	0.251768033946252	0.275622466705269	0.139160437032777	0.102223505630956	0.338359469240048	0.316189896530736	0.15993665874901	0.350077279752705	0.296793437733035	0.177498252969951	0.327234342012667	0.28685790527018	0.354300385109114	0.259477124183007	0.24609375	0.241448692152918	0.376597175521184	0.175462645647704
45	0.69680170575693	0.679213718109578	0.62300796812749	0.773122125702606	0.547308921110838	0.326909681913165	0.496927129060579	0.659347970725216	0.604140786749482	0.565318653398264	0.645339827319017	0.593318485523385	0.660180995475113	0.709394205443371	0.25	0.331968262093678	0.17896891390559	0.119989722507708	0.119783412572636	0.058133472367049	0.0443543111343713	0.169641621696416	0.141125187304182	0.0760570427820866	0.21926652892562	0.173309788092836	0.0716871832005793	0.196049382716049	0.127579737335835	0.149419953596288	0.113716295427902	0.096171802054155	0.095625149414296	0.183204259438529	0.0879439478134815
46	0.627487103905674	0.638327048337333	0.620408163265306	0.772670807453416	0.523185011709602	0.233792184724689	0.436817800167926	0.670355394764844	0.585688871318442	0.571457530914251	0.694712053093556	0.600687728347303	0.713910761154856	0.595516261446164	0.18	0.244077076971675	0.1	0.067153130287648	0.0694549788709503	0.0298571581999785	0.0162348134609182	0.111642198702629	0.090231419670672	0.0244109530885162	0.142264891992145	0.0989672977624785	0.0419942076954903	0.114988438091234	0.0786786786786787	0.0997629395495852	0.0752752752752753	0.0634730538922156	0.051620896138757	0.12043642467478	0.0442440763262739
47	0.410565888405224	0.419144446575868	0.352261790182868	0.497977073499663	0.28994581577363	0.147669914309191	0.289581261739034	0.423101805563724	0.367326567958742	0.367018884892086	0.433019205535011	0.391002044989775	0.439005609943901	0.698282103600342	0.411902170433446	0.476884325978829	0.32	0.260196046922706	0.281383725868095	0.122315229381611	0.099202049059206	0.338010840288631	0.318306663482207	0.205820843499477	0.341584158415842	0.313480681626455	0.179181170230399	0.359484777517564	0.308557790658029	0.336378737541528	0.281265695630336	0.223297673628799	0.229403227183471	0.361245563084866	0.174854288093256
48	0.720053012539504	0.709369024856597	0.675550817341862	0.779035250463822	0.639735442873817	0.338719938923527	0.577839941620044	0.768869421697454	0.717275237803007	0.686115579754981	0.791521934902869	0.715497211895911	0.788171911350557	0.69977850862474	0.402198995520565	0.5	0.315008283463502	0.244784422809458	0.268693197466263	0.128387140809501	0.104014913522284	0.32461061361023	0.292582953806116	0.166263115415658	0.298887122416534	0.252859960552268	0.13871473354232	0.318307631474891	0.239832535885167	0.271428571428571	0.214060653800709	0.191349411999203	0.183836767353471	0.309468822170901	0.1328125
49	0.510433715220949	0.51176705225369	0.466601178781925	0.588768747820021	0.40639002532632	0.227385259950486	0.370859728506787	0.533409698358152	0.463658917577874	0.466679076693969	0.537469467513434	0.49375216938563	0.543590690801625	0.612680783547934	0.317193068698538	0.37361089851523	0.22	0.198992752733079	0.187605055095561	0.0873873317693542	0.0712036661782586	0.222988288628636	0.192410159256409	0.0874635568513119	0.219343696027634	0.178082191780822	0.103661971830986	0.219610091743119	0.143436685018835	0.190896159317212	0.140401146131805	0.111528459982664	0.122306348281887	0.227145260796411	0.0965714285714286
50	0.846493041201598	0.830940560847981	0.78164629928522	0.905811138014528	0.755730189914866	0.458903007881615	0.746496226705683	0.875221953188055	0.838916217693449	0.790312401388451	0.893839249286006	0.848054445923953	0.894818733468181	0.64397085858242	0.301301815690305	0.409112627986348	0.25	0.176214772454885	0.203115199665482	0.0893877832105227	0.0694928242998467	0.250793874814763	0.220667810479081	0.102040816326531	0.220266990291262	0.176115802171291	0.0957193816884661	0.232153569286143	0.166514459665145	0.192951015531661	0.143158529234479	0.122448979591837	0.127750611246944	0.202583675866119	0.0773845230953809
51	0.739872068230277	0.748983149331784	0.706556625401192	0.822790922259778	0.696249708828325	0.377079061289588	0.615502518064375	0.802082167245046	0.736074847693647	0.701817783618046	0.810009057971015	0.73499897603932	0.831364124597207	0.629573402155761	0.311361326139651	0.39	0.22	0.157964670939503	0.181026979982594	0.0851314240878776	0.0708118811881188	0.233022848499323	0.209489704565801	0.0898661567877629	0.230043997485858	0.175296319401123	0.088490099009901	0.223610243597751	0.161976235146967	0.192711550339716	0.140296662546354	0.109034267912773	0.11974921630094	0.207547169811321	0.0897277227722772
52	0.717804072647221	0.72808301183983	0.686139493558419	0.813504074505239	0.647065229227921	0.341309689135776	0.59027060524685	0.784395442076387	0.720574653668548	0.70098999690626	0.793975198254298	0.718986604542807	0.79906826007697	0.621458764277363	0.277919824673546	0.340094812653843	0.18	0.144213216502373	0.142605878268919	0.0676987907658483	0.0510921880784894	0.192293338309386	0.175174825174825	0.0933366608435238	0.19617927994122	0.169871014845461	0.0952725518572118	0.198923415708344	0.156625030614744	0.18463219227968	0.1439532334673	0.113260683237419	0.122029306735624	0.200048146364949	0.0954356846473029
53	0.687564632885212	0.67298219022357	0.637833114897335	0.773181818181818	0.599737532808399	0.266378605628868	0.517861180194438	0.729816883565588	0.659474724654053	0.650218365379162	0.762477980035232	0.678164624973136	0.764058816926703	0.662799014543432	0.359296278238258	0.42	0.269198004137763	0.220316944331573	0.241886326194399	0.113486171167496	0.087881286067601	0.294283347141674	0.275418776782236	0.143271461716937	0.288159771754636	0.253756733768075	0.136504362510554	0.300683371298405	0.197325366339451	0.227304714989444	0.174379232505643	0.137677053824363	0.132043255549232	0.242356864924958	0.127288087862574
54	0.746380124980948	0.740417344975581	0.714789619551524	0.827059752566465	0.678134902670892	0.338964214269838	0.584436551501453	0.781305114638448	0.734789391575663	0.693107369104987	0.80428186109238	0.727926816733477	0.819514282657537	0.69609952296324	0.233283589274539	0.273199096544764	0.14	0.105412557132548	0.140814135103475	0.0592041723005602	0.0525134211810639	0.22121940452249	0.13147855215409	0.0672836418209105	0.198774509803922	0.135161606268364	0.0671515151515152	0.1589844712842	0.0968415878087747	0.114028689521031	0.0874603561844352	0.0752635449865163	0.0763923114834894	0.121892348539706	0.0610053684724256
55	0.425778661365142	0.433752775721688	0.406606923212089	0.559157509157509	0.367657516711705	0.132546842470507	0.28375499334221	0.47306983411837	0.400197628458498	0.404678285070572	0.501420356128317	0.440680054207219	0.513825782162794	0.540897740422681	0.247785433070866	0.317287054639112	0.16	0.120893964511574	0.147106459851741	0.0593967803614384	0.0454064154469013	0.168690535803706	0.164026095060578	0.0795988718270135	0.197057922157524	0.184845707302169	0.0746900514061083	0.185718663806313	0.111927729291073	0.132058287795993	0.0982958003651856	0.0711009174311927	0.0724370779619398	0.169506726457399	0.0811550151975684
56	0.611866092144514	0.61966966966967	0.566904549509367	0.737003058103975	0.527231557621261	0.303189013035382	0.500720062036114	0.671112115732369	0.595217438455699	0.591526255521021	0.671687429218573	0.603572141289164	0.693684210526316	0.699086396662111	0.380103424583228	0.45	0.299599956752081	0.240317632196354	0.264889766370517	0.138191045858256	0.111899623221275	0.307689476202746	0.294030153471706	0.21608040201005	0.349358226371062	0.296553319454083	0.177076183939602	0.336558396682792	0.277212849549341	0.298522844383373	0.254507867233261	0.208775981524249	0.204934248807169	0.338933691756272	0.179121637157967
57	0.717556526695801	0.73474286769458	0.705281358063502	0.81720607661823	0.682521986869813	0.306461389259304	0.580985915492958	0.809629852542883	0.74348874125463	0.706384492263916	0.835978513002075	0.751432101538807	0.844639718804921	0.777018208936673	0.533599088838269	0.6	0.466895985862156	0.411589613679544	0.436389822371579	0.249412138544646	0.19598522563032	0.476496895209292	0.483514470631335	0.288606977311539	0.451046427712293	0.410808225729316	0.288352272727273	0.468638206534701	0.400119402985075	0.453419811320755	0.360066240832742	0.308795637743006	0.313519952352591	0.471227178183499	0.230588235294118
58	0.726739926739927	0.738762346301149	0.696701802108126	0.819904374003896	0.664213743914865	0.275177462289264	0.54851867754401	0.781177892539281	0.712384631895256	0.690602071644368	0.80409340506961	0.720036783488301	0.818307757885763	0.609673635548196	0.273198221848857	0.288788736330923	0.16	0.123089300080451	0.140615013138271	0.0613850259867959	0.052711912537271	0.177396331453858	0.169878466393608	0.0917777777777778	0.192257503262288	0.146796959826276	0.0792970424346335	0.18854415274463	0.125094933275469	0.13950988822012	0.112931034482759	0.089856013857313	0.0946269306069176	0.157124681933842	0.0681622088006903
59	0.714860864416815	0.728299451435947	0.693421264275374	0.810668029993183	0.642471443406023	0.350978019762049	0.573873960026776	0.767021224449782	0.705701078582434	0.685696833004417	0.777917919860289	0.71321334129489	0.807262823422606	0.640026579678628	0.336611356370833	0.434607340951111	0.26	0.17880231887577	0.203797312291949	0.0922954919782834	0.0708010973091268	0.234205030701618	0.236012207527976	0.114681087959281	0.253814147018031	0.210067319461444	0.112471655328798	0.253093019703681	0.204968466389786	0.250435045774381	0.191784982157771	0.166832174776564	0.166012770213093	0.301556708673091	0.122610015174507
60	0.67384916748286	0.694730644686488	0.667237687366167	0.782291191236878	0.592711154887959	0.359663865546218	0.595291987324581	0.762920046349942	0.697419426293056	0.685968819599109	0.772706262999769	0.707173338752286	0.794041450777202	0.40016	0.194315772944963	0.275929244915452	0.13	0.0763293310463122	0.0932129563633484	0.0445680269444662	0.0382175705677133	0.124889850196267	0.111649793241124	0.0571343990526939	0.16829128440367	0.123142857142857	0.0535966149506347	0.148274878813801	0.097819850831899	0.128712871287129	0.0895564687544282	0.0676659528907923	0.0766796144439649	0.146592489568846	0.0614334470989761
61	0.753494282083863	0.765229210428766	0.714888487040386	0.834007235582039	0.682352941176471	0.328970957332377	0.606764605398018	0.812009522969756	0.753358272402653	0.713723140142111	0.84321020462397	0.743850182510713	0.839481219471113	0.584437727660234	0.272480848556276	0.357596674248961	0.19	0.137090123699195	0.14948761912357	0.0694049873737374	0.0591095699310455	0.205094157411878	0.190069250036835	0.0799728905455778	0.217720685111989	0.168792934249264	0.0866192630898513	0.201907267346268	0.150700741962078	0.186783002100501	0.14021121039805	0.101664490861619	0.107313064913722	0.201773835920177	0.0753557567917206
62	0.763893456099967	0.77067129804425	0.724882843753572	0.849144634525661	0.684336091851189	0.376328432086184	0.634407109136351	0.829100867833262	0.755285772745874	0.725083313292335	0.836403570922488	0.7546217426967	0.853095697280043	0.794500723589001	0.554596174282678	0.618806095221294	0.47	0.418589743589744	0.441691059817219	0.250699098939145	0.19869984308451	0.491393294881038	0.491790493391347	0.304089026915114	0.465779228933819	0.416447285947098	0.303518334985134	0.480074719800747	0.416682440532526	0.465130720983668	0.383978072634399	0.342227523857358	0.331372549019608	0.506364749082007	0.265992003998001
63	0.58737066047771	0.606860371267151	0.525631855030997	0.713942307692308	0.506296216082423	0.254605412781442	0.469699694299586	0.635204435204435	0.2	0.551800713231356	0.650505492701479	0.568197548505213	0.653008833966728	0.559811616954474	0.248900983881097	0.355299922715653	0.18470703589256	0.127097784739315	0.137697961657953	0.0694977799111964	0.0600955341572523	0.176703088755952	0.158190599350769	0.195233730522456	0.301358234295416	0.227865667499306	0.15001353912808	0.275184275184275	0.200873978009586	0.228146733942452	0.181253451131971	0.150536137028269	0.152570946895195	0.233937823834197	0.107937379840703
64	0.718111891981628	0.728289575889389	0.68721198156682	0.834126503417842	0.646398841838581	0.318485267034991	0.578924497555676	0.782374705684494	0.718406593406593	0.686306833289019	0.790704146952407	0.710743801652893	0.814145744029394	0.681514092105831	0.342389525368249	0.42500108662581	0.26	0.21229415352444	0.225090619750685	0.126496399886197	0.0990028962437266	0.267602177404962	0.264499837080482	0.137673231218089	0.254758939690447	0.218335983041865	0.132506983240223	0.25478045325779	0.199787554217934	0.239397125832457	0.185897435897436	0.162314749470713	0.151242540304623	0.271524316892937	0.117719514341017
65	0.771728515625	0.776749888542131	0.738636363636364	0.887036708636283	0.633147113594041	0.33984375	0.619373124374792	0.798195100988397	0.747163033717038	0.721306095660021	0.816868911297214	0.731735998824048	0.840274453486517	0.553966480446927	0.276005236581261	0.38	0.203097147950089	0.149585517267016	0.160018115258331	0.0755872577211786	0.0675823553828157	0.202087141986594	0.184272300469484	0.0821301040211147	0.223436551305404	0.177999395587791	0.0910991636798088	0.219560272934041	0.165169736641802	0.186197034695567	0.146898225390566	0.119323377019201	0.106136241456109	0.229955290611028	0.0821314710793988
66	0.77932133910271	0.801260022909507	0.759843546284224	0.898768809849521	0.721370967741935	0.310463779225757	0.604946996466431	0.826463010673537	0.776080988332189	0.727257034351804	0.856858846918489	0.759119686463672	0.859359524595576	0.545701422139641	0.261692610484881	0.315402119035768	0.16	0.108902425991237	0.125298070669846	0.05150030399485	0.0404912407440852	0.151385693942381	0.138973610926933	0.0724035608308605	0.171337763652124	0.13558352402746	0.0669856459330144	0.162185354691076	0.121448146545507	0.137062339880444	0.098494623655914	0.0789663635051249	0.0912541976930939	0.164241745942921	0.0675519630484989
67	0.617633517495396	0.636728655959425	0.590702210663199	0.757617728531856	0.491369812706574	0.188492763854571	0.453005645964796	0.695697074010327	0.62532637075718	0.597428288822948	0.714089582975802	0.623218527315915	0.745204603580563	0.593305584460631	0.345514950166113	0.46	0.27	0.203172666259915	0.225289797363065	0.109641825028461	0.0864339372514362	0.290388730385164	0.27741935483871	0.103254319003616	0.291030160595378	0.226032735775526	0.13366718027735	0.287155607295305	0.225494071146245	0.266692698164779	0.207376888365705	0.178599683544304	0.16207034372502	0.32032457496136	0.119651347068146
68	0.651196310175843	0.664297670334495	0.622297207299205	0.77269971552488	0.562396573542295	0.256884194643531	0.468388127246107	0.700489643916232	0.620598166907863	0.601706152758133	0.700291114088998	0.630515149079804	0.738713854121709	0.574602483119146	0.23529572612179	0.309200397825583	0.14	0.0997013867110269	0.120604338484995	0.0488954667543715	0.0385068381160886	0.147202865698374	0.136895416561155	0.0559808293949278	0.153214239144608	0.116190353032458	0.0542749505140157	0.143925112136774	0.0806152041448076	0.0893098346947964	0.0629093138045617	0.0441119063109954	0.0512896046085363	0.10563023078874	0.0513136555303276
69	0.38888267531596	0.416518371192296	0.373074729035938	0.563428966470792	0.297046902142444	0.0999779541446208	0.235172127747822	0.38991714193479	0.343913480885312	0.32992249632744	0.404322984044847	0.346643779925919	0.440195599022005	0.607007901064926	0.289697558943019	0.373596379089935	0.2	0.153904761904762	0.184793104053651	0.0792077486219069	0.0605016610711712	0.22259800970358	0.209984793088944	0.107890499194847	0.240089335566722	0.221433325937431	0.105476451259584	0.26052835193987	0.171027619367103	0.196506550218341	0.133908205841446	0.097195737521032	0.0965080800090406	0.246125300152805	0.107838745800672
70	0.61191243848634	0.620637098003353	0.570323167956304	0.783145528650204	0.49746951920865	0.227482933274609	0.444547803617571	0.637078771127883	0.563307880421221	0.548084166122633	0.665296659289704	0.59352998841458	0.70748103332373	0.622498303934871	0.258091180771921	0.321596491597967	0.16	0.110592360993747	0.126894508608475	0.0509952888247528	0.0417077880283201	0.158097547247418	0.154402895054282	0.0752688172043011	0.179980917685836	0.140709561034275	0.074463573912306	0.190529295702153	0.123114924596984	0.144479197909079	0.109397880954432	0.0780999436570884	0.0914133473095737	0.174620573355818	0.071242624088858
71	0.38276440962507	0.425306957708049	0.374703557312253	0.604593248478141	0.287906137184116	0.117867435158501	0.237903225806452	0.421429574497964	0.355211341559464	0.346787041954328	0.437297677691766	0.384943181818182	0.474955047521192	0.469960226083316	0.170875019850723	0.23	0.0915204371125355	0.0567745330176269	0.0706064985814464	0.0329809725158562	0.0214961766750441	0.0977098412012531	0.0822784810126582	0.0297029702970297	0.128256015876954	0.0815672745194677	0.0412295681873628	0.107974244675582	0.0505276225946617	0.0596740595515255	0.0352390340068999	0.0262473690726755	0.0290813779331003	0.0732060884271563	0.0430160692212608
72	0.70431722196152	0.700991884580703	0.647492735265628	0.810200734202921	0.626786659608258	0.310344827586207	0.585795996186845	0.797372660800595	0.714294183909409	0.69880959502303	0.817887192271736	0.744427613070764	0.821632986800607	0.780197713932654	0.555704134875062	0.658594342831724	0.53	0.455096339240041	0.470398006653325	0.273498754727424	0.228700267369009	0.547096326726599	0.529701615110868	0.331671320303151	0.495219512195122	0.475931677018634	0.309940396077677	0.521519968980225	0.452190847127556	0.530383027743112	0.44469069184814	0.388582486695694	0.386215611937397	0.564710308502634	0.230120712780226
73	0.42399155461718	0.442280508873881	0.390411532981309	0.577223636842567	0.361228332143089	0.156578698746615	0.287781447012909	0.49010517144813	0.410994842441046	0.400793531515826	0.491189775710987	0.424298026132889	0.500177116542685	0.622295892566163	0.294304249664199	0.361297491345784	0.22	0.163705692496644	0.191405457128773	0.0822965545941137	0.0684997098084736	0.230799590703114	0.21449283217257	0.0999038065136732	0.221459343026387	0.199946609717031	0.0960221285563751	0.227952966328167	0.146774193548387	0.171223785505707	0.123725764541275	0.0854190431456754	0.101580440362015	0.198247678828299	0.102111734830259
74	0.716859162213412	0.728388176240937	0.679087736789631	0.810775467503596	0.623209012359182	0.33894691963334	0.589772039540044	0.778990450204638	0.716492251962165	0.690107209999492	0.778075992000842	0.70123664980326	0.795370647510725	0.655823271998735	0.382991233696814	0.474007662019794	0.33	0.263711955652684	0.290197985036329	0.164204271719929	0.135312728157703	0.33219010289074	0.321504077318031	0.134824787170857	0.303277099088617	0.241059346607384	0.150210486031382	0.285521496047812	0.214216163583252	0.248059043419918	0.192070823710547	0.160081348053457	0.152823920265781	0.280771412365286	0.135260115606936
75	0.375	0.397222222222222	0.279411764705882	0.508840864440079	0.26271186440678	0.0793918918918919	0.209856915739269	0.408493427704752	0.317485898468977	0.317919075144509	0.471607314725698	0.348837209302326	0.453592814371257	0.663126452041155	0.316130298273155	0.39	0.230078348939423	0.190182789073732	0.240740740740741	0.100234591597356	0.0741304347826087	0.288364985810958	0.272833268558103	0.186147186147186	0.317796610169492	0.294117647058824	0.161825726141079	0.326271186440678	0.156774916013438	0.162594776748104	0.116835326586937	0.0721561969439728	0.085222121486854	0.18895966029724	0.142276422764228
76	0.698795180722892	0.76425855513308	0.654822335025381	0.818652849740933	0.587557603686636	0.29185520361991	0.541577825159915	0.779683377308707	0.703663793103448	0.673706441393875	0.812278630460449	0.712707182320442	0.826335877862595	0.625189681335357	0.264458955223881	0.35	0.202548930359581	0.162593516209476	0.183877766069547	0.0884595831215048	0.071501014198783	0.207297726070862	0.227405247813411	0.108695652173913	0.174603174603175	0.155440414507772	0.0808080808080808	0.170103092783505	0.134375	0.166073546856465	0.149870801033592	0.116222760290557	0.126482213438735	0.198473282442748	0.0858433734939759
77	0.555555555555556	0.590163934426229	0.553191489361702	0.666666666666667	0.585365853658537	0.340909090909091	0.577777777777778	0.790540540540541	0.708108108108108	0.675392670157068	0.816568047337278	0.700934579439252	0.726415094339623	0.65631067961165	0.273364485981308	0.36	0.198630136986301	0.14125	0.171314741035857	0.0836550836550837	0.0671834625322997	0.214099216710183	0.202863961813842	0.0277777777777778	0.114285714285714	0.162162162162162	0.0769230769230769	0.135135135135135	0.177215189873418	0.168269230769231	0.143617021276596	0.157635467980296	0.145077720207254	0.216867469879518	0.08
78	0.409803921568627	0.421338155515371	0.3875	0.517615176151762	0.359030837004405	0.13519313304721	0.289738430583501	0.497442455242967	0.392708333333333	0.376826722338205	0.494545454545455	0.423290203327172	0.490458015267176	0.587587219977965	0.252587535785069	0.36	0.189669952850407	0.145450314172679	0.181977911646586	0.0788272049987984	0.0644216691068814	0.219174697306647	0.222418358340688	0.0846774193548387	0.172	0.134387351778656	0.0386100386100386	0.18503937007874	0.12348401323043	0.172757475083056	0.144274120829576	0.108695652173913	0.121951219512195	0.20925341745531	0.092479674796748
79	0.827586206896552	0.847723704866562	0.812933025404157	0.902676399026764	0.764705882352941	0.397163120567376	0.651360544217687	0.900534759358289	0.841228070175439	0.774622892635315	0.911453320500481	0.79375	0.916398713826367	0.624310716854471	0.34103069557871	0.43	0.248598386435116	0.197890358044867	0.231016214480655	0.109935602575897	0.0905219996845923	0.28124011388801	0.284249501566505	0.103846153846154	0.251908396946565	0.193050193050193	0.114503816793893	0.260536398467433	0.188137164040778	0.235900962861073	0.217164179104478	0.153739612188366	0.16678912564291	0.281012658227848	0.10586319218241
80	0.643768400392542	0.700661000944287	0.617414248021108	0.759052924791086	0.543715846994536	0.255659121171771	0.472258064516129	0.70182394924663	0.615236875800256	0.591259640102828	0.72198275862069	0.608646188850967	0.721445221445221	0.700416914830256	0.456378299120235	0.55	0.410384068278805	0.367524675827366	0.385529821684771	0.232171156893819	0.184665446410413	0.427172582619339	0.455331412103746	0.237885462555066	0.387096774193548	0.337662337662338	0.247357293868922	0.383297644539615	0.339177343223196	0.366683857658587	0.345374931581828	0.288250652741514	0.289838978345364	0.420492348636061	0.226683937823834
81	0.769100169779287	0.776167471819646	0.731591448931116	0.817948717948718	0.742647058823529	0.371702637889688	0.665893271461717	0.8125	0.745121951219512	0.738868832731649	0.837908496732026	0.717724288840263	0.788888888888889	0.769269394928446	0.512980420594634	0.6	0.461084574318629	0.412667368737776	0.471955128205128	0.255063882829542	0.203054662379421	0.503350350989151	0.508064516129032	0.303191489361702	0.446808510638298	0.40625	0.282828282828283	0.467005076142132	0.391990291262136	0.424770642201835	0.404109589041096	0.304945054945055	0.351145038167939	0.471760797342193	0.251585623678647
82	0.622327790973872	0.711316397228637	0.628378378378378	0.808510638297872	0.604774535809019	0.342931937172775	0.53030303030303	0.725581395348837	0.658311345646438	0.633074935400517	0.773504273504274	0.663573085846868	0.73943661971831	0.667261692252767	0.327426160337553	0.43	0.271725571725572	0.213836477987421	0.222248918789044	0.124158737526108	0.103260869565217	0.285680360959392	0.287949260042283	0.119617224880383	0.28310502283105	0.219178082191781	0.1	0.267281105990783	0.198102016607355	0.211033274956217	0.199237368922784	0.156552330694811	0.154135338345865	0.253521126760563	0.0940438871473354
83	0.743589743589744	0.73943661971831	0.666666666666667	0.798076923076923	0.627450980392157	0.317567567567568	0.586466165413534	0.795988934993084	0.712663259511641	0.716239316239316	0.810062893081761	0.722105263157895	0.801069518716577	0.526535087719298	0.226369168356998	0.31	0.136224963523014	0.0927038626609442	0.102267468764461	0.0424778761061947	0.0414788097385032	0.137687825820301	0.160806916426513	0.0541666666666667	0.164574616457462	0.0957004160887656	0.0458839406207827	0.106666666666667	0.0930232558139535	0.13355592654424	0.118564176939811	0.0843043180260452	0.0838257016248154	0.162976085031001	0.0503875968992248
84	0.656657963446475	0.693614528412419	0.64149377593361	0.782722513089005	0.621119733924612	0.29248586049017	0.545525291828794	0.74601593625498	0.658573596358118	0.642580823431887	0.786780383795309	0.694147582697201	0.763550667714061	0.664811723242441	0.379513671467335	0.48	0.321011378002528	0.280106417634922	0.309676673029094	0.152310101801096	0.117691154422789	0.353214429087572	0.361023930953315	0.16234756097561	0.312246963562753	0.258590418861299	0.150971599402093	0.34225669251939	0.237458193979933	0.257762654189707	0.220907746558981	0.166797093348239	0.191766811557147	0.301584410854125	0.144651830581479
85	0.677595628415301	0.656108597285068	0.658823529411765	0.853658536585366	0.660732984293194	0.355329949238579	0.600397614314115	0.794246404002502	0.713420787083754	0.705316455696202	0.826233183856502	0.71689497716895	0.815126050420168	0.641662018962632	0.366377017201632	0.45	0.319739547635367	0.271186440677966	0.293919588037235	0.170376055257099	0.140985529917872	0.33615430033458	0.371554575523705	0.13958560523446	0.251619870410367	0.233155080213904	0.14390756302521	0.257861635220126	0.215886747935509	0.244706594071385	0.217965228589826	0.181374045801527	0.190875545119088	0.27754590984975	0.154034229828851
86	0.603550295857988	0.620879120879121	0.539568345323741	0.763358778625954	0.553122465531225	0.258647798742138	0.488973384030418	0.730174081237911	0.629173290937997	0.633853541416567	0.75277901289462	0.653566229985444	0.730480480480481	0.692157558552165	0.438260107373726	0.54	0.361140781884213	0.294880624426079	0.326055135398878	0.159627182633318	0.131623723869713	0.366678792288105	0.377142857142857	0.186651583710407	0.360986547085202	0.306741573033708	0.160535117056856	0.35437430786268	0.310117302052786	0.375279642058166	0.334716869255855	0.261803788521346	0.27536231884058	0.411657559198543	0.186902654867257
87	0.355148342059337	0.410387398893146	0.339220462850183	0.525740025740026	0.325470835618943	0.122609472743521	0.251121076233184	0.452678963548529	0.353466338708208	0.357169151481686	0.47991946593197	0.386263175790547	0.45316588173731	0.562766306129138	0.187806684566244	0.28	0.119397601226441	0.0806981418836103	0.123018827784278	0.0449167836374574	0.0339218613270191	0.138704663212435	0.129832979606902	0.0589408777656873	0.1473133790119	0.120717488789238	0.0457715000893975	0.131531853972799	0.0631870669745958	0.0675320661412456	0.0640907181856363	0.027064257353537	0.0407582938388626	0.10046346782988	0.0535286284953395
88	0.773255813953488	0.858490566037736	0.790697674418605	0.905063291139241	0.725635593220339	0.347510373443983	0.663654618473896	0.875615763546798	0.807593637762955	0.761658031088083	0.897291196388262	0.804766269477543	0.895085066162571	0.717837837837838	0.537438489160793	0.61	0.465570400822199	0.433788066694226	0.443186829339997	0.245367044964804	0.201655824955648	0.499130434782609	0.524782830863567	0.233382570162482	0.415451895043732	0.339130434782609	0.244285714285714	0.427953890489914	0.36593204775023	0.44311797752809	0.379398826979472	0.335912768202603	0.323088455772114	0.492148945715567	0.218134034165572
89	0.7265625	0.748603351955307	0.680555555555556	0.845588235294118	0.682306940371456	0.394112060778727	0.668169522091975	0.842013888888889	0.773966165413534	0.736743312998592	0.855739400206825	0.779661016949153	0.850524475524476	0.581225976127858	0.26707917666372	0.37	0.20103986135182	0.138097796883396	0.157464505951527	0.078803605572248	0.0666759659645697	0.198236632536974	0.216267169404794	0.0995555555555555	0.210944395410415	0.156140350877193	0.0868809730668983	0.178200692041523	0.140101201771031	0.166913580246914	0.143242514162395	0.109292369680181	0.115416782826875	0.193702943189596	0.0786776859504132
90	0.723160027008778	0.790268456375839	0.731182795698925	0.866720516962843	0.718087318087318	0.399226384364821	0.659465828750982	0.83703884681163	0.792548775425488	0.755152770585189	0.864492835383053	0.785307517084282	0.860915492957746	0.646264537748866	0.271295119120004	0.37	0.216724926055391	0.157411176367971	0.185294858870968	0.0916795989017548	0.0769701045423977	0.227582397348555	0.225618785699175	0.0739842328684051	0.188164493480441	0.147275992815805	0.0698274151953977	0.166998804304504	0.124297898897441	0.142619942322817	0.117944871554472	0.0964318389752973	0.105759948514427	0.174806800618238	0.0680334092634776
91	0.670665212649945	0.685093780848963	0.61877667140825	0.75077399380805	0.626835588828103	0.31685393258427	0.579859231185707	0.767912518361351	0.700291788245102	0.65	0.790448492270014	0.686995967741935	0.769987063389392	0.665171898355755	0.220858895705521	0.31031031031031	0.157229524772497	0.099609375	0.0995923121723937	0.057007786429366	0.04806598407281	0.147579008408234	0.169070975187536	0.0577639751552795	0.126829268292683	0.104242424242424	0.0544056771141336	0.125965537730244	0.0884215860146947	0.121491322048425	0.10432156133829	0.0745604273314044	0.0699389623601221	0.146675576344805	0.054071661237785
92	0.705273746227906	0.726011102299762	0.663215590742996	0.799914310197087	0.679916189067603	0.341981132075472	0.625080536519651	0.814390785456564	0.753104879314028	0.72	0.841404240075553	0.756705195825384	0.833883388338834	0.581222056631893	0.263422913719943	0.356689655172414	0.197776542523624	0.143908810258846	0.157221206581353	0.0803138288315266	0.0671210369378689	0.202590705384001	0.217529147064839	0.103967564436722	0.238692512352718	0.185626477541371	0.100587851077727	0.222045177617396	0.147203866259	0.178899480069324	0.140993246657785	0.109292075200144	0.125223143967237	0.199712643678161	0.0871107607410327
93	0.697184411709864	0.72849599727474	0.677476564479351	0.790499065919402	0.648385398385398	0.296688172043011	0.574097135740971	0.785604597017883	0.703494436717663	0.67	0.811706031805778	0.711316397228637	0.806032711432563	0.530454187450774	0.248203054806828	0.333818817360909	0.194577118083621	0.150509391913403	0.165558963871847	0.0827763910137692	0.0702689406362742	0.194965449160908	0.216186252771619	0.102564102564103	0.2	0.169660678642715	0.0978223297614933	0.205110417389294	0.149121184088807	0.182914953473274	0.160111220529456	0.123691286686881	0.136505143475907	0.209646752726909	0.088530786829802
94	0.564919297243251	0.620169401799894	0.574747474747475	0.702645051194539	0.518621738028883	0.216306568439299	0.434774807105688	0.658589370609522	0.568313681452368	0.55	0.675501652301298	0.570719889247808	0.669887374036752	0.623678872637984	0.35718196751232	0.436905893536122	0.273113263963641	0.215974075486085	0.257121591447324	0.116384326910643	0.0901963368032679	0.301323849041691	0.315640326975477	0.153804872813137	0.289844329132691	0.249920977768412	0.141093474426808	0.284032913238204	0.225591634562466	0.260118125484121	0.218184605949095	0.170676578431865	0.201292651682776	0.297933000712758	0.130963929799806
95	0.63872590108969	0.667141009055627	0.612062256809339	0.752703529891859	0.591079523196598	0.306318606302223	0.558925933741296	0.731904869469812	0.657206932831275	0.64	0.755586507600073	0.672310045894952	0.747	0.72393331449562	0.476512243905076	0.552275587248322	0.406817339755465	0.37182173396002	0.408581976638625	0.219916531416647	0.200416294974725	0.453910286519493	0.449661272111404	0.245822685276194	0.393995336183443	0.36488181379643	0.240068591026007	0.395166682586684	0.325404962066844	0.365621947971233	0.318611839640315	0.266998187479667	0.301296237748973	0.404733058719005	0.194324540367706
96	0.845340383344349	0.844677137870855	0.802828618968386	0.901595744680851	0.805244797305425	0.406689516605602	0.745241916991516	0.913526268304532	0.854520284097749	0.82	0.93090720714887	0.845076538920856	0.918308291597106	0.666666666666667	0.404326681200738	0.49772283669486	0.336120675520577	0.281454545454545	0.302081380086255	0.153832150009102	0.119130915116921	0.359147025813692	0.39044289044289	0.178904109589041	0.323281716924749	0.296798697775366	0.167600747264478	0.339466666666667	0.275938461538462	0.326086956521739	0.276497199482981	0.228661749209694	0.242780748663102	0.379591184924944	0.151472431077694
97	0.911310728744939	0.91177797833935	0.872758326216909	0.944025834230355	0.838120868191657	0.374483708122992	0.737117709319815	0.955698547990432	0.904899220244225	0.82	0.969414935288772	0.871521962288616	0.963493915652609	0.801154100841926	0.604888530754768	0.682393197843219	0.545506792058516	0.505589374654123	0.539025241363266	0.297013399954576	0.250087158628704	0.599279629523755	0.618864820400329	0.369093063051204	0.542746113989637	0.51103938024532	0.355427841634738	0.546566441584915	0.484170681348933	0.537280701754386	0.459217877094972	0.387679822943563	0.416020317111675	0.584480203260639	0.266974984233761
98	0.830652790917692	0.858585858585859	0.81112118464793	0.914005690799873	0.815047810770005	0.512312832570226	0.774278529517423	0.903266055045872	0.857088751420275	0.84	0.914330112830214	0.853018372703412	0.91041961338991	0.743707594659663	0.464056324110672	0.543457497612225	0.396857759654593	0.335147744945568	0.369476268412439	0.191908577433338	0.141494221983338	0.423133628199973	0.429427430093209	0.209624498724025	0.371912745628268	0.350241978849256	0.200564971751412	0.392705382436261	0.297787522423759	0.340377167873379	0.282387580299786	0.219679430097952	0.268983402489627	0.386544152001246	0.18382807668522
99	0.883735705209657	0.89591280653951	0.841614906832298	0.923460898502496	0.83877901977644	0.421384971584929	0.75440032746623	0.944949619071025	0.886483632523759	0.850531187546019	0.962110039705048	0.871170313986679	0.939964685108888	0.698493285293154	0.413458281585187	0.499286420024152	0.354370008873114	0.318104495747266	0.330123796423659	0.171383264210783	0.153014294592915	0.379447623787012	0.408699926271811	0.198361118960158	0.348557018772765	0.308679877197879	0.196256537297	0.352665009665838	0.259347181008902	0.29	0.237622728222269	0.192576110043491	0.219115808614615	0.317237255195096	0.146891002194587

## Sheet: Table S3 methylation level (San
Supplementary Table S3. Methylation level of the studied CpGs obtained by Sanger bisulfite sequencing.
Sample serial number	chr6:10555808	chr6:10555881	chr6:10555853	chr6:10556052	chr6:10556069	chr6:10556098	chr6:10556107	chr6:10556147	chr6:10556199	chr6:10556204	chr6:10556174	chr2:206628454	chr2:206628484	chr2:206628491	chr2:206628521	chr2:206628525	chr2:206628529	chr2:206628531	chr2:206628539	chr2:206628553	chr2:206628621	chr2:206628625	chr2:206628645	chr2:206628692	chr2:206628714	chr2:206628727	chr2:206628737	chr2:206628747	chr2:206628773
1		80.0523	89.7819	85.2417	48.1095	69.8351	95.5556	89.1504		89.6897	82.5822	53.4594	69.2539	48.7087	37.4139	32.8774	12.3333	11.64	56.1437	67.7597	28.4623	59.2463	50.7094	60.0498	55.2806	40.4623	35.8375	75.5974	17.6574
2		75.9786	87.2371	80.9275	40.1834	72.8996	93.2931	89.1318		86.688	81.1083	44.9785	64.1844	42.7925	10.3551	-2.65291	-33.8845	-24.3599	5.13578	46.0011	8.43958	41.3762	35.2391	49.9769	44.0126	30.0854	31.4505	61.9939	11.0879
3		81.5211	84.2736	83.8922	39.6068	72.2173	93.4034	88.1271		87.9407	82.9766	43.6091	57.0763	42.4784	28.1889	34.6519	-3.59964	-4.96165	42.531	47.1637	27.6202	56.5416	44.3617	59.1576	50.5398	39.9754	32.9102	63.4278	21.6761
4		78.6456	83.8861	87.3562	44.6718	74.032	94.0761	87.9488	94.9225	86.3472	83.7846	45.9806	61.4209	36.8277	10.6096	5.20757	-23.0427	-12.1697	-1.89084	42.3376	16.914	49.9392	39.0144	51.0245	42.7697	24.0856	30.7765	59.0321	14.6138
5		79.5652	88.9989	81.7307	32.0779	68.277	90.5135	85.9907	93.6589	85.6674	78.0029	63.5848	75.3559	59.9516	56.2639	58.7837	31.0228	20.245	74.311	74.0118	53.5145		74.2168	81.8427	71.2598	63.5093	60.4874	92.9329	33.3157
6		75.4697	82.8253	87.0447	48.2346	73.7556	94.3102	92.3317		87.4606	75.7602	40.506	60.1085	39.9351	8.76477	5.51736	-25.2297	-15.4126	-9.0954	51.6187	12.0961	41.588	31.6104	47.4869	38.8882	24.0821	23.9345	54.1657	10.6066
7		77.2318	80.7064	80.9881	33.7924	68.3676	93.8198	85.6384	93.565	85.4554	77.1492	58.065	78.7855	58.198	41.4879	36.4037	10.149	17.3803	16.3866	68.9462	37.6091	69.975	60.6191	71.8754	60.6647	47.3979	45.9367	77.5971	25.009
8		76.7028	92.8072	83.8281	49.7037	78.3846	96.0752	91.4051		90.7816	83.8353	68.7247	81.2946	66.0827	57.0187	57.336	28.9133	25.5565	59.6902	72.1002	56.6699			78.9962	57.2554	44.0534	49.1564		49.8409
9		69.8215	87.9653	81.9843	34.771	70.3196	92.9296	87.8901	94.7218	84.1518	78.7079	35.7551	51.022	35.4773	5.55097	-1.03667	-25.6872	-26.6429	13.4312	28.6681	23.8977	46.2028	46.6057	43.972	30.797	16.0663	27.5992	42.6584	19.5998
10		76.0717	84.0638	78.5845	36.4924	70.6158	93.323	87.4177		83.8422	79.5607	59.8097	72.6697	61.8037	38.7176	34.4435	7.9016	8.37653	32.391	50.1779	44.6923		66.9009	69.3052	50.1394	37.2841	42.8325		40.7462
11		82.5384	90.1643	84.1607	34.5552	69.8774	93.8137	88.6736		87.1683	81.6219	61.8321	75.4889	59.1019	39.7058	41.7723	14.1496	9.48762	50.0519	65.3653	45.0106	53.8883	57.9539	61.8873	51.4862	37.8389	42.7643	64.6215	38.6581
12	86.7332	72.6695	90.6944	77.5725	36.8693	67.5715	91.1365	83.6998	93.7045	83.944	78.5913	41.7305	52.1956	43.837	12.6793	4.48876	-13.2024	-12.0587	11.3565	32.4303	32.5606	39.6103	41.7579	37.9671	38.0954	19.992	27.4521	54.4806	23.2386
13		84.58	89.5188	82.2532	34.3694	69.8936	92.7438	88.6904		88.075	80.8937	43.2687	56.4341	44.8555	20.7574	8.43079	-18.5516	-24.9894	10.6779	36.9702	27.0451	47.3725	50.141	50.1284	33.1904	23.1632	19.5916	50.6596	28.8141
14		74.8147	89.5253	78.459	31.1974	66.2808	92.1056	84.7552	92.1799	85.3361	75.9054	23.684	41.3633	26.7037	4.37073	2.68881	-24.5103	-22.5691	-9.36493	10.8009	20.678	37.1643	32.8923	22.3706	23.8525	10.509	7.16814	31.3244	18.6829
15		81.4692	87.9489	85.5134	43.8243	76.6785	93.4715	89.1096	96.3892	88.6027	82.8286	34.6439	48.3068	29.359	15.6916	10.2827	-9.31298	-9.00941	10.159	25.6008	21.2556	44.6041	45.5908	41.7172	26.6068	20.3857	15.0183	47.2909	24.5505
16		74.0717	86.5945	82.4193	37.4674	70.1136	93.481	87.0699	95.1204	87.0819	79.3001	30.1528	54.0676	31.5872	4.34643	1.79175	-16.8378	-14.7565	18.9449	35.5002	23.3517	30.8629	50.4126	38.5413	34.3234	26.4607	18.8585	42.7436	27.4392
17		72.0229	81.87	81.8923	41.2744	69.8468	93.1797	88.6729	96.485	88.4044	79.2486	33.8856	55.5182	27.5057	-4.92502	-5.10998	-20.0865	-31.2159	-3.0914	15.9656	-5.45997	11.0697	52.22	54.3356	31.5557	31.4371	18.0967	42.3709	31.1173
18		80.5161	88.4534	83.2639	35.4535	66.4725	87.782	86.3899		86.0984	78.9068	30.3972	46.0522	27.2697	-3.46995	-9.43876	-26.2462	-22.7736	1.24621	22.026	19.3705	28.1997	44.7202	26.8446	26.3937	20.9632	12.2537	29.7277	26.8738
19		78.6646	85.2981	78.9927	22.9612	66.2787	89.4889	84.3683	94.4081	81.8314	78.1136	45.8914	64.8663	44.3904	22.8006	20.6204	-7.1697	-4.89556	31.0021	41.7936	27.4636	48.2453	62.3524	52.1547	47.3513	41.4333	32.9008	57.6036	37.1022
20		68.5576	78.2139	72.3798	11.149	56.7291	81.8704	78.0187	91.0284	79.3175	74.8814	62.0493	77.0065	57.8921	45.0118	50.3359	15.896	12.8382	57.9813	66.5326	43.6999		70.8953	71.0622	63.5662	53.101	49.782	79.9298	45.9716
21		71.8644	85.8758	80.2448	27.8371	68.0696	91.5648	83.2324		82.7536	78.9742	57.0413	76.9367	56.1972	34.0616	38.6628	4.29618	2.57769	51.305	66.2094	38.9327	49.4277	69.7711	59.3433	52.5322	44.7946	41.4811	67.3441	42.911
22		74.1653	86.5592	79.8063	25.3496	61.1937	88.6954	83.8531		79.5453	75.8085	27.9065	45.6334	25.2552	-5.41816	-9.07049	-36.9034	-33.2754	-10.5978	14.3964	16.6223	28.0259	44.0534	33.3491	30.9144	22.8679	15.5264	36.9525	23.6415
23		73.066	82.3592	83.682	40.9068	59.3965	93.0113	90.7588		86.712	79.9352	45.9382	68.0807	48.9481	3.54666	2.77623	-21.3711	-20.5467	44.3596	74.8855	26.3991	45.7569	43.7123	51.6725	36.1156	30.3267	26.727	52.551	27.7751
24		73.3879	81.8329	80.9996	25.9827	43.3565	90.6122	87.6926		82.9318	68.5715	52.8047	65.0541	47.3406	33.351	30.7162	6.79097	3.97474	33.6488	47.389	36.81	55.3213	60.2794	54.8097	53.143	40.9726	32.8062	59.5659	35.2907
25		80.7842	89.3477	87.9399	47.8705	63.1637	94.3978	88.7458		88.1378	81.3218	41.733	56.3266	40.576	20.5061	20.535	-2.22266	-2.53472	28.5465	42.2838	25.4948	47.1687	51.1536	48.0413	43.6051	33.1895	31.0978	57.0167	20.4976
26		79.8017	87.0209	84.3815	39.1759	58.8916	95.0299	91.1119		88.8518	79.447	51.9882	69.147	52.4912	38.2574	40.5083	12.613	8.81243	47.621	59.4102	35.0792	53.4994	64.2344	60.7796	55.8812	46.2477	40.4179	65.6863	42.0504
27		75.9938	81.9264	87.0124	50.0588	66.0787	95.6043	91.9519		91.8421	82.3873	47.2312	61.536	43.2317	22.7789	19.5421	1.08466	1.2554	32.737	40.6525	22.411	44.5027	54.8951	53.1535	50.7427	37.146	35.4355	61.5313	26.5193
28		78.9223	86.0808	85.7616	44.2329	60.9814	93.58	90.6245		89.8938	83.9463	50.4482	62.0898	45.2319	25.0309	28.2124	4.15305	-6.04075	38.9126	52.3947	30.3074	51.3565	57.2836	54.7882	49.7572	41.9387	39.3481	66.0858	31.1855
29	81.9318	72.2363	79.5183	81.9059	27.9958	57.3782	91.8166	87.9011		84.4603	79.7609	45.6282	49.7746	30.7553	13.2505	13.035	-2.77636	-10.1066	18.1901	23.9793	20.9145	40.3564	43.6258	40.4516	37.3514	24.0043	19.1329	43.7567	16.7937
30		81.3075	88.6919	84.8883	49.8271	66.1523	95.303	90.0353		85.5021	79.1196	50.2344	65.7345	48.8489	27.5614	28.8612	4.49875	-0.739756	40.927	46.4796	28.0332	51.812	59.1683	56.3457	51.9938	42.2368	40.2676	67.5252	30.847
31		57.2285	63.0049		23.147	27.6264				74.9613		35.6457	42.6908	24.0749	-9.25915	-10.5551	-11.6494	-9.12953	-28.907	-12.0024	10.6643	21.9325	8.96574	11.0386	16.2228	6.06264	11.2997	30.5789	7.32794
32		74.3378	81.3533	75.5217	46.6331	67.3256	86.991	84.5429	86.8298	82.0907		53.7049	66.1535	41.9642	11.5289	14.1037	4.83558	2.98227	-12.2973		21.8249		33.8975	50.2472	42.0272	24.3889	39.5673	67.1001	19.6883
33	44.6047		24.5141	31.0317	11.7744	-5.46788		20.1645		44.7443	15.5142	35.3902	39.9385	20.3324	-7.39659	-14.267	-8.34755	-29.8853	-58.3983	6.10353	9.72418	25.4402	5.00641	13.3865	11.4904	-7.5378	18.0206	33.6172	6.25643
34	40.0173	39.3306	29.898	6.00292	-2.08492	-105.157				39.0643	-7.6862	35.3603	40.6276	23.861	0.396809	-6.79992	-11.3847	-18.5989	-42.2776	20.3808	12.051	24.2886	7.87057	11.675	14.1157	-0.756676	7.32165	27.4292	1.83594
35		62.8706	68.1336		28.5981	37.8058	69.9034			77.0317	59.4833	9.4229	19.2749	4.78203	-11.8562	-12.5846	-21.2683	-20.3041	-13.3318	-7.68839	-1.59651	2.10858	-7.27104	5.06841	3.89449	-4.76841	0.757919	5.31095	-3.70993
36		56.4811	63.7835	75.5678	41.8442	56.8452	79.8699	71.8983	81.7891	75.9977	60.2128	23.7764	29.2654	13.5027	-14.1423	-17.2883	-33.6753	-28.8023	-3.55631	11.0977	-0.984753	12.2911	3.44934	16.9473	13.3643	3.24387	11.4196	24.3712	1.00141
37		64.6055	58.4525		38.9902	52.032	73.5482			70.9887	62.2773	-19.0136	46.1103	-22.8834	4.91871	15.695					8.75403	33.1611	17.5173	33.4181	25.4852	12.2699	22.1526	45.9442	8.34546
38	64.2996	61.5093	54.9721		22.1976	48.0979				65.237	61.483	38.0682	52.6189	35.0621	19.9969	27.021	-5.75497	-5.33094	38.4356	49.8093	18.5384	43.7424	28.9647	41.6687	31.2957	14.8821	29.4833	55.8811	15.0002
39		55.9915	49.4769		39.9817	39.9958	76.6027			72.7784	62.9095	24.6502	35.3206	18.6721	-24.5733	-29.3175	-46.0932	-35.8651	-9.48417	8.90702	0.913871	12.8726	-0.639803	9.36388	12.6384	2.9928	8.76752	20.802	-2.34589
40	63.1438	54.3833	48.8273		-4.94651	-1.00072	49.679	59.7671		56.2776	44.5342	28.5308	46.1432	26.289	-2.36122	3.75212	-26.1527	-18.7286	32.0401	52.9401	1.73571	24.6608	13.924	31.426	30.1962	15.0286	21.711	36.1112	8.18039
41		64.849	45.6129		35.1738	41.6732	62.2552			61.1791	56.3134	28.4379	40.6251	23.0986	5.91941	8.23162	-17.3089	-16.4645	25.2253	37.7872	12.0663	36.5997	17.9866	29.7071	20.0572	11.258	14.3528	37.4187	4.18708
42	63.476	34.1361	30.6161		37.9434	21.7735					53.3574	21.8345	33.6844	14.1232	-5.90943	-12.4586	-26.533	-30.2594	-12.0615	1.27842	2.39086	19.9224	8.20794	18.2354	17.8837	9.05905	8.20729	20.3208	0.0810611
43	47.331	37.1396	39.9355	3.87931	-7.69982	-3.47137	11.6107	19.6008		33.9896	17.0425	18.6559	24.8102	10.9932	-8.75626	4.7966	-20.3674	-14.1216	8.72607	6.89993	-3.88424	6.19832	-1.68993	15.8604	10.7498	-2.24492	9.4977	31.9488	1.79234
44	68.0365	51.758	49.7968		25.9711	40.8124	61.4803			65.606	58.077	34.5909	40.2378	15.6443	15.3872	21.2432	-12.4471	0.716769	25.0448		16.0541	37.2122	18.2786	33.3989	28.2679	17.1285	27.2317	62.5235	16.1332
45		65.504	40.5034		18.5884	8.97368	46.0601			49.6314	43.2685	19.9978	33.8532	15.2071	-6.72335	3.06926	-13.1563	-10.1647	6.90244	11.1364	-6.02176	17.6259	-0.930183	17.0989	5.9782	-6.39604	6.39626	25.4634	-1.19406
46		60.385	44.1201		20.0973	-12.5258			67.1438	59.8359	33.5392	17.1052	29.0169	14.3288	0.413481	-3.34923	-11.5562	-11.0777	-2.63236	11.3843	11.7526	17.6375	-2.24666	11.2214	5.48837	-6.54857	2.25716	28.5779	-0.910174
47	16.1175	66.376	19.0128	-12.0208	-24.8809	-6.19691	7.95286	30.9385	25.8839	23.5221	15.8496	41.7973	40.3337	28.1224	22.9125	30.0188	10.8972	12.2585	34.4865	38.456	15.7414		20.2406	34.5855	25.9036	10.4447	22.3803	54.6299	11.4418
48		62.4693	58.2707		37.1765	-4.89416			74.7065	68.1548	56.4355	34.8037	45.4914	25.2131	13.2835	18.4521	-1.74037	-0.248642	22.7778		12.5972	31.0114	13.9336	28.4259	23.9726	7.1264	17.37	41.6695	7.34272
49	43.0859	46.298	46.3273		19.0468	-3.76711	23.012			43.3295	26.4752	17.8646	26.9748	14.5671	11.7676	-0.67509	-15.8065	-28.1386	18.5917		13.862	26.7871	5.46376	21.6871	18.112	3.62965	12.844	40.7501	6.0353
50		78.1623	87.3396		42.1627	21.784	79.2032	74.2062		74.4889	74.4019	27.4553	43.1712	19.5865	11.2376		-0.947749	5.79386	22.4525	17.1516	5.34795	22.9876	3.50771	17.4521	15.2795	0.115291	13.446	36.3778	4.13204
51	77.3713	67.2619	74.8329		43.1489	54.4706	71.9853			72.4566	65.5028	29.1234	40.4296	25.7974	-2.39128	-5.8451	-28.142	-27.9519	5.52934	32.519	9.20424	29.0863	22.5015	20.4842	20.197	2.87592	10.5333	29.0733	9.05044
52		62.9398	73.8436		38.0193	52.5055	69.8906			72.0784	67.148	21.0105	36.189	31.9903	3.39571	-9.58225	-25.195	-30.0447	-12.4804	25.8434	13.757	25.1651	18.129	28.4205	15.5674	6.37438	7.63971	28.1996	3.25058
53	69.7954	59.7564	66.3155		25.2008	45.0225	63.1988			67.1342	56.3232	30.017	40.1822	31.8396	5.79885	2.92328	-24.9694	-17.3367	-16.0807	16.0304	18.3937	35.2666	25.8783	27.859	22.8684	6.95899	10.3332	30.7244	10.8322
54		66.8488	72.9324		32.2807	53.7214	73.5326			73.2698	65.1901	21.3974	27.9635	20.4064	-16.4923	-16.1525	-35.8768	-39.5506	2.38215	17.4698	14.7535	26.8769	4.8927	19.5546	12.3684	2.4831	2.96066	16.601	1.48602
55	34.0424	36.8177	32.4375	10.6892	-6.61339	-2.98495	13.0608	14.1133		41.8936	20.3297	27.9906	32.2673	15.6662	-12.6006	-16.3814	-34.8302	-39.8256	-8.16477	27.5071	13.6142	29.3796	7.07774	25.7652	13.6039	1.13816	3.20081	24.6728	3.09043
56	60.259	51.7143	63.5379		0.934227	18.347	41.7551			51.2062	43.4049	32.9867	48.5185	37.8097	11.3791	4.41486	-10.3372	-14.0685	28.2454	49.9228	15.2314	37.4003	24.6059	41.1546	22.701	8.81684	22.7874	40.7563	13.5342
57	75.3151	64.0853	70.1868		30.4576	58.7005	79.1422	73.2821		74.9214	68.6678	52.7932	60.5583	51.1934	27.7193	29.3388	4.80938	1.57216	22.4034	59.4853	24.0662	53.7092	45.5597	57.5918	43.2166	31.759	34.5334	68.2042	26.0015
58		66.7917	72.0597		25.069	61.0101	75.4471			71.5403	63.2054	22.7423	28.7504	30.339	-9.24173	-14.6253	-38.0622	-37.3933	-2.76679	20.8184	7.54965	20.1793	12.4452	24.7197	17.9736	0.967275	12.9217	22.9721	3.25792
59	75.0901	63.8328	73.8139		34.3765	51.1742	65.4122			68.7612	60.4147	31.6929	42.1561	25.6958	-3.73826	-1.32373	-17.6845	-19.2339	16.2395	36.6236	8.90584	24.3769	25.9188	34.3346	29.7717	15.6311	16.8706	44.6361	12.0852
60	69.6842	62.6268	69.4633		41.0691	45.4276	64.52			64.9876	57.462	22.0979	24.0132	16.2293	-8.4523	-23.095	-34.8091	-32.6036	-2.5241	7.82853	5.28594	14.0394	12.0559	12.4931	17.2093	2.78055	-2.4754	14.8972	0.556466
61	71.7167	66.2301	73.6339	66.3554	30.0661	66.055	80.0812			74.3599	71.6124	24.1762	32.1269	18.2369	-6.35694	-2.81739	-24.0806	-12.9219	16.1317	31.2609	8.19425	24.4314	18.1368	22.7094	23.7076	12.4985	10.5906	29.9398	-0.0790588
62	76.8772	65.8862	74.6279		34.4147	67.4085	77.5581			73.1076	68.7266	50.3233	60.3894	49.2591	34.3348	38.7826	11.1081	5.17211	51.7949	65.2636	31.663	49.5298	48.0599	54.9353	48.3411	33.1437	38.2735	65.6291	27.0569
63	45.1398	41.4912	45.0086	34.5695	25.0201	32.4908	50.3125	60.8995		55.2574	42.2438	23.1807	30.7396	15.6258	-7.47386	-13.2301	-24.1217	-25.0326	-0.668518	19.5037	16.7147	23.822	14.4887	16.468	17.0656	5.45451	3.54732	16.5217	1.55439
64	72.3333	64.5479	75.9635		25.2241	61.6119	74.1316	63.7528		67.2768	66.7385	35.0144	41.8835	30.312	7.38554	4.51924	-7.83152	-4.51511	25.8903	32.6361	15.5753	31.1558	23.8536	29.5095	29.2476	15.8184	15.7424	34.4383	5.62538
65	76.4679	64.7013	78.7448	65.0603	32.1861	61.272	73.4759	68.5038		71.4959	70.1218	30.5807	39.6714	18.6976	-11.9521	-15.3341	-28.0564	-26.325	4.20766	24.8713	2.83704	15.9832	21.8111	19.7187	21.3989	12.156	9.38461	27.5989	7.776
66	80.611	72.5119	80.5959		28.8846	59.8765	79.4424	72.6521		76.2841	73.3024	25.1252	24.9156	18.7587	-10.6177	-10.2892	-24.3447	-19.1073	12.3124	27.7331	6.92261	16.8678	14.6865	18.1403	19.086	8.83079	4.30774	24.8746	4.02046
67	68.9115	51.2359	43.5912	53.9204	14.4627	-14.7437	47.9498	45.0928		59.7461	36.6228	37.3807	48.7271	35.0517	14.8266	4.73682	-17.422	-21.3677	2.81583	26.0356	12.983	12.4154	9.0787	8.00037	10.6398	-3.61123	0.900507	8.84231	5.60516
68		57.0465	55.1395	33.3865	16.6875	-23.1613	39.7906	45.1796		62.5339	34.4115	26.8906	34.0147	22.0822	-11.0459	-25.1582	-46.7762	-43.7024	-20.2621	-1.44971	31.0447	45.4139	52.1504	59.292	53.2173	39.4497	41.5582	71.5091	31.7107
69	33.1701	26.9988	28.467	23.107	4.48712	-9.67324	18.6261	7.72685		29.2418	15.3197	29.9085	36.446	23.6946	0.977781	2.0968	-17.8351	-25.2829	6.60751	27.1008	18.2924	22.0955	20.2113	17.9345	14.8575	1.76682	8.41801	27.3613	15.4329
70	67.8404	48.1132	33.7631		11.2106	-14.1285	40.0131			52.9114	30.8037	23.6158	30.2244	18.0742	-11.6799	-15.0152	-25.6269	-32.9065	-10.6331	11.976	21.5104	28.5488	36.9054	36.231	28.7597	22.2408	25.5407	45.9613	20.8672
71	36.6227	37.7954	29.2964	16.6129	1.5899	-15.5164	17.6476	5.88389		29.28	10.9247	18.8252	18.8864	14.6843	-19.2767	-19.0302	-35.0956	-32.3831	-20.4738	1.19257	20.36	32.5361	31.5394	32.0772	32.2583	17.5897	19.9088	46.2702	10.4105
72	76.1101	64.3885	63.3077	50.3037	37.4978	19.3871	65.4936	59.6653		71.3239	57.1537	55.2753	62.6897	57.0984	37.573	41.1103	11.1517	11.2483	48.2068	62.5234	17.8512	13.8443	16.9218	12.4972	15.9163	4.25068	5.30623	14.7585	10.4407
73	44.0416	41.6194	21.4439	20.5515	-6.80043	-27.3168	13.4279	13.3305		32.6617	5.68241	29.9762	34.6988	23.1985	-2.76978	-2.97358	-21.0925	-26.8538	0.975931	23.4375	21.8538	30.7196	25.1854	23.9684	16.9466	1.22524	4.72555	35.5615	14.7948
74		59.7867	69.243		40.7811	18.4292	69.6713			75.1343	52.2873	37.5632	47.0402	37.8105	12.899	9.27623	-8.44828	-12.6954	21.0523	41.6746	15.2494	15.6505	16.7614	18.0576	17.1879	5.36628	4.39734	19.2892	8.89684
75	25.5446	30.2067	28.5059	9.13223	-9.54761	-18.6973	10.323	16.312		22.8996	8.98083	21.8271	51.7964	31.6414	5.68124	3.20262	-7.09761	-8.09552	8.97554	16.7911	22.2693	34.6325	37.7924	21.9518	23.8925	11.6723	7.21089	15.2311	16.242
76	75.3008	67.3663	72.7139	68.7748	30.1329	49.9513	76.7869	75.0082		64.3204	57.6643	19.292	36.9266	22.2889	-4.85266	-4.93776	-17.9629	-18.3058	3.75061	14.34	17.9029	26.2285	30.7464	21.6231	25.4512	12.5219	8.91209	17.6567	6.76854
77		56.4139	48.5047	36.3178	15.3372	20.6824	49.8808			51.6171	40.9127	22.956	48.6502	28.2405	-2.76632	-9.07476	-14.8949	-15.4012	-4.47032	4.92818	16.0915	23.4231	31.8718	29.6378	22.1856	11.1823	9.3516	20.3066	9.00721
78	25.1854	35.5079	33.2285	7.85013	-21.8771	-14.1429	4.2559	20.6525		34.9129	12.5178	23.4809	41.0317	23.0261	-7.75186	-10.4828	-16.0085	-20.2124	-1.52726	9.98194	10.9	23.1823	28.2833	24.3991	18.047	5.43389	5.05011	20.7952	6.77482
79		77.5419	79.7413	78.3754	30.2901	59.1588	88.4003	84.5278		84.9934	74.084	41.6771	47.5374	34.0761	9.10256	11.4847	-0.0565394	2.04781	32.7927	32.7545	14.6346	29.1704	39.5421	31.9702	29.6343	21.2056	13.8838	29.8226	15.5929
80	68.3547	58.7328	67.9156		22.7375	21.6886	55.7406			59.8917	51.1697	38.4242	66.9253	47.7224	23.1333	24.7797	4.01134	2.00047	30.8282	32.0435	30.5107	47.9132	53.1956	53.7295	45.7323	34.1588	33.5863	62.0382	25.7811
81		66.099	75.3986		34.562	62.5373	76.8322	71.282	74.212	70.4948	62.7789	44.3647	62.0028	40.5091	23.8921	29.5428	3.92454	3.70181	29.348	31.986	24.3988	49.747	55.3281	48.8514	48.809	36.0989	37.3185	54.3803	28.9485
82	74.4516	58.2073	71.2317		25.3988	49.9755	60.2705			66.1584	62.9717	32.5255	45.6203	28.7959	-2.36819	-5.64254	-21.6947	-19.9538	11.959	33.6408	19.6058	34.0105	36.0428	27.225	29.1367	18.0553	13.0393	25.5775	9.8119
83	71.1179	61.9657	63.4075		32.7833	58.2922	78.1886	79.6898	79.087	73.0651	67.7627	6.60585	55.5986	37.7067	-15.0359	-19.2489	-13.8725	-8.02245	-4.21524	8.8343	19.2861	26.8467	36.048	24.0914	16.6962	10.7768	5.41367	29.2318	27.5788
84	70.3326	63.7117	66.2189		31.6862	45.4597	70.7146		75.3177	66.9204	62.7856	36.1131	68.6024	56.1485	17.7037	16.9928	13.3309	14.6184	30.7478	30.9377	24.939	43.007	44.4845	32.4546	28.4333	15.6891	14.2819	33.3253	26.3102
85	75.26	66.259	72.3039		38.9789	66.7746	81.6208		80.6783	72.9258	70.3367	35.201	50.8917	37.8066	0.264652	1.66576	-9.67276	-10.4441	16.5341	30.0386	23.8522	34.0297	39.7212	32.6125	30.6422	19.1866	20.9392	41.4079	23.7402
86	60.4415	53.4935	58.2252		27.461	46.0386	66.1518		69.6806	64.783	61.0517	29.962	55.8257	42.7368	8.11374	10.3384	-1.16273	3.77206	26.4638	32.1873	16.5155	36.7501	46.9615	43.5314	37.1169	23.9389	24.3049	50.2401	22.3225
87	20.9483	36.6425	24.654		-22.5149	-104.787				42.2364	2.35188	17.2332	42.4892	22.7145	-15.9162	-18.3666	-18.681	-19.3966	-8.09473	-1.28173	16.8069	26.3258	18.8038	14.5025	14.285	0.475933	2.63296	22.9496	8.25531
88		78.6585	84.0318	83.9898	23.8331	63.2246	89.6651	86.8427		81.7902	79.4982	45.0051	69.8279	49.3878	20.0063	23.1133	2.98011	5.32936	35.3508	38.0624	36.1811	50.8056	60.8073	59.1104	43.7776	35.5261	34.4858		40.9292
89	78.5263	64.0712	79.7622	75.9753	40.6681	69.6254	86.298	84.8214		77.6694	73.3831	25.5763	45.7974	30.785	3.07393	-1.4196	-8.02881	-4.46731	5.62856	5.23486	21.7097	32.9843	42.4313	24.8689	24.2212	13.9487	6.41981	27.6098	24.4761
90	78.4607	69.8602	81.4212	78.4492	43.1162	69.6751	84.6893	86.6918		81.4748	76.6678	19.039	42.6468	32.1833	-7.89184	-12.7602	-19.5614	-15.2016	5.89282	16.8696	10.8018	23.1233	45.2915	23.7595	21.9639	13.5506	10.2352	29.0127	18.8756
91		66.2229	66.1315	66.9867	34.2282	61.3967	80.0864			71.1097	62.6999	23.2914	24.9458	14.8972	-13.7682	-13.0155	-27.0485	-32.0167	-13.465	7.21306	10.4705	22.3277	12.3235	15.73	12.7678	-1.68542	1.59695	14.4291	-3.32713
92	73.7548	62.161	75.3924	72.1473	37.0506	64.0614	80.8384			74.9753	74.3665	26.0138	35.0217	20.5187	-6.03094	-4.31201	-19.3964	-19.814	-1.4354	23.2531	14.6451	30.828	12.4413	22.1329	18.672	5.63807	3.25071	14.3581	6.38566
93		60.2568	78.5468	70.5708	26.9796	61.3954	74.4782			70.0101	67.9928	30.3339	34.3207	25.8739	-0.0390841	0.391007	-6.80307	-6.11981	16.3338	24.649	7.56405	22.1148	10.5155	23.2422	20.6961	3.12591	4.95432	15.8602	-3.3593
94	55.4839	54.1935	48.671		25.9052	35.7641	55.6891		63.4231	56.5615	47.9403	40.4082	45.1512	34.0568	10.8775	12.9218	-0.174863	-1.49394	26.642	33.1197	20.5759	41.0796	21.088	32.6078	23.4638	8.56395	13.216	32.5962	3.17383
95		58.2804	64.9514		38.7477	54.2872	70.5413	65.8761		68.4898	60.1991	37.9149	46.8773	37.5152	18.4156	20.2931	-1.78539	-10.7584	29.9156	45.8335	25.4411	46.5968	39.5755	40.1736	35.1699	20.6357	23.1777	43.7162	9.43659
96		79.1577	84.8888	82.3898	39.0811	66.3151	90.8324	88.3625		85.2947	81.2531	44.288	49.3294	33.5363	8.38409	20.3605	-1.80202	-7.24577	21.4769	18.8113	17.8636	48.9128	31.953	34.2966	29.7311	17.074	18.3377	40.3753	5.26776
97		82.6908	89.6742	87.8043	33.3225	61.7358	95.6678	91.0401		89.8909	81.5439	58.1877	63.9012	54.8769	34.2591	38.8797	2.35893	-2.66604	45.8769	47.9597	25.7491	62.4792	53.1192	61.0661	54.4588	39.2051	41.9999	74.4067	24.33
98		77.1156	82.5208	87.9841	53.7478	73.1748	92.2508	89.2515		89.0408	84.0804	45.1019	53.3599	41.6794	16.1673	23.8804	-0.471867	-8.88132	25.1196	28.2511	31.5068	54.5307	32.7293	32.1382	33.9095	14.2531	12.524	38.012	11.2253
99		79.8416	90.0118	85.2189	39.4705	69.412	94.1469	89.7301		88.7447	83.4666	38.2399	48.9633	35.3379	12.6885	12.874	-5.40236	-8.04873	24.273	35.654	22.5585	47.4853	25.4353	29.7954	28.3522	14.0784	12.8622	35.564	7.11241

## Sheet: Table S4 model parameters (NGS)
Supplementary Table S4. Parameters of the diagnostic test calculated for classification models based on every possible combination of features considered important, as well as features separately (top-63). Targeted high-throughput bisulfite sequencing
Site(s)	AUC	Sensitivity	Specificity	Accuracy
chr6_10556199_chr6_10556204	1	0.994709	1	0.998236
chr6_10556174, chr6_10556199_chr6_10556204	0.999992	0.999788	0.994497	0.996261
chr6_10556098, chr6_10556174, chr6_10556244, chr6_10556199_chr6_10556204	0.999967	0.999312	0.994021	0.995785
chr6_10556174, chr6_10556244, chr6_10556199_chr6_10556204	0.999961	0.999206	0.993915	0.995679
chr6_10556098, chr6_10556244, chr6_10556199_chr6_10556204	0.999946	0.998995	0.993704	0.995467
chr6_10556244, chr6_10556199_chr6_10556204	0.999943	0.998651	0.99336	0.995123
chr6_10556052, chr6_10556199_chr6_10556204	0.999907	0.998942	0.993651	0.995414
chr6_10556052, chr6_10556098, chr6_10556174, chr6_10556244, chr6_10556199_chr6_10556204	0.999883	0.998757	0.993466	0.995229
chr6_10556098, chr6_10556174, chr6_10556244, chr6_10556107_chr6_10556147, chr6_10556199_chr6_10556204	0.999882	0.997857	0.992566	0.99433
chr6_10556174, chr6_10556244, chr6_10556107_chr6_10556147, chr6_10556199_chr6_10556204	0.999878	0.997989	0.992698	0.994462
chr6_10556174, chr6_10556107_chr6_10556147, chr6_10556199_chr6_10556204	0.999874	0.998016	0.992725	0.994489
chr6_10556052, chr6_10556174, chr6_10556244, chr6_10556199_chr6_10556204	0.999848	0.998439	0.993148	0.994912
chr6_10556052, chr6_10556098, chr6_10556244, chr6_10556199_chr6_10556204	0.999844	0.998175	0.992884	0.994647
chr6_10556052, chr6_10556174, chr6_10556199_chr6_10556204	0.999822	0.997672	0.992381	0.994145
chr6_10556052, chr6_10556174, chr6_10556107_chr6_10556147, chr6_10556199_chr6_10556204	0.999754	0.997354	0.992063	0.993827
chr6_10556052, chr6_10556098, chr6_10556174, chr6_10556244, chr6_10556107_chr6_10556147, chr6_10556199_chr6_10556204	0.999739	0.997196	0.991905	0.993668
chr6_10556107_chr6_10556147, chr6_10556199_chr6_10556204	0.999724	0.994788	0.989497	0.991261
chr6_10556098, chr6_10556244, chr6_10556107_chr6_10556147, chr6_10556199_chr6_10556204	0.999719	0.995212	0.989921	0.991684
chr6_10556052, chr6_10556174, chr6_10556244, chr6_10556107_chr6_10556147, chr6_10556199_chr6_10556204	0.999713	0.996852	0.991561	0.993325
chr6_10556244, chr6_10556107_chr6_10556147, chr6_10556199_chr6_10556204	0.999642	0.994471	0.98918	0.990944
chr6_10556098, chr6_10556174, chr6_10556107_chr6_10556147, chr6_10556199_chr6_10556204	0.99963	0.994868	0.989577	0.99134
chr6_10556052, chr6_10556244, chr6_10556199_chr6_10556204	0.999611	0.995503	0.990212	0.991975
chr6_10556052, chr6_10556098, chr6_10556174, chr6_10556107_chr6_10556147, chr6_10556199_chr6_10556204	0.999583	0.994974	0.989683	0.991446
chr6_10556052, chr6_10556098, chr6_10556244, chr6_10556107_chr6_10556147, chr6_10556199_chr6_10556204	0.999579	0.994683	0.989392	0.991155
chr6_10556098, chr6_10556107_chr6_10556147, chr6_10556199_chr6_10556204	0.999511	0.993201	0.98791	0.989674
chr6_10556052, chr6_10556098, chr6_10556107_chr6_10556147, chr6_10556199_chr6_10556204	0.999452	0.993598	0.988307	0.990071
chr6_10556052, chr6_10556107_chr6_10556147, chr6_10556199_chr6_10556204	0.999442	0.993519	0.988228	0.989991
chr6_10556174, chr6_10556244	0.999389	0.993862	0.988571	0.990335
chr6_10556052, chr6_10556244, chr6_10556107_chr6_10556147, chr6_10556199_chr6_10556204	0.999257	0.992751	0.98746	0.989224
chr6_10556098, chr6_10556174, chr6_10556244, chr6_10556107_chr6_10556147	0.999145	0.990952	0.985661	0.987425
chr6_10556098, chr6_10556174, chr6_10556244	0.999019	0.988016	0.982725	0.984489
chr6_10556174, chr6_10556107_chr6_10556147	0.998807	0.995556	0.979683	0.984974
chr6_10556052, chr6_10556098, chr6_10556174, chr6_10556199_chr6_10556204	0.998786	0.996825	0.980952	0.986243
chr6_10556052, chr6_10556098, chr6_10556174, chr6_10556244	0.998714	0.99254	0.976667	0.981958
chr6_10556174, chr6_10556244, chr6_10556107_chr6_10556147	0.99868	0.995714	0.979841	0.985132
chr6_10556098, chr6_10556174, chr6_10556199_chr6_10556204	0.998617	0.995873	0.98	0.985291
chr6_10556052, chr6_10556098, chr6_10556174, chr6_10556244, chr6_10556107_chr6_10556147	0.998592	0.995794	0.979921	0.985212
chr6_10556098, chr6_10556244, chr6_10556107_chr6_10556147	0.998413	0.998836	0.972381	0.981199
chr6_10556098, chr6_10556244	0.998388	0.988651	0.972778	0.978069
chr6_10556052, chr6_10556098, chr6_10556199_chr6_10556204	0.998343	0.993968	0.978095	0.983386
chr6_10556052, chr6_10556174, chr6_10556244	0.998143	0.999947	0.973492	0.98231
chr6_10556174	0.998073	0.997381	0.970926	0.979744
chr6_10556052, chr6_10556174, chr6_10556244, chr6_10556107_chr6_10556147	0.997848	1	0.973545	0.982363
chr6_10556098, chr6_10556199_chr6_10556204	0.997822	0.99963	0.973175	0.981993
chr6_10556052, chr6_10556174, chr6_10556107_chr6_10556147	0.997628	0.994206	0.978333	0.983624
chr6_10556052, chr6_10556098, chr6_10556244	0.997407	0.994947	0.968492	0.97731
chr6_10556052, chr6_10556098, chr6_10556244, chr6_10556107_chr6_10556147	0.99739	0.999603	0.973148	0.981966
chr6_10556098, chr6_10556174, chr6_10556107_chr6_10556147	0.997269	0.990661	0.964206	0.973025
chr6_10556052, chr6_10556098, chr6_10556174, chr6_10556107_chr6_10556147	0.997121	0.99164	0.965185	0.974004
chr6_10556107_chr6_10556147	0.99672	1	0.973545	0.982363
chr6_10556052, chr6_10556174	0.996306	1	0.952381	0.968254
chr6_10556244, chr6_10556107_chr6_10556147	0.996301	1	0.973545	0.982363
chr6_10556244	0.995908	1	0.973545	0.982363
chr6_10556098, chr6_10556107_chr6_10556147	0.995705	1	0.952381	0.968254
chr6_10556052, chr6_10556098, chr6_10556107_chr6_10556147	0.995596	1	0.952381	0.968254
chr6_10556052, chr6_10556107_chr6_10556147	0.995214	0.999868	0.973413	0.982231
chr6_10556052, chr6_10556244, chr6_10556107_chr6_10556147	0.995118	1	0.973545	0.982363
chr6_10556052, chr6_10556244	0.993862	1	0.973545	0.982363
chr6_10556052, chr6_10556098, chr6_10556174	0.992823	0.995979	0.958942	0.971287
chr6_10556098, chr6_10556174	0.992378	0.996508	0.970053	0.978871
chr6_10556052, chr6_10556098	0.98842	0.992513	0.934312	0.953713
chr6_10556052	0.98753	0.990899	0.922116	0.945044
chr6_10556098	0.986809	0.988413	0.909048	0.935503

## Sheet: Table S5 model parameters (Sang
Supplementary Table S5. Parameters of the diagnostic test calculated for classification models based on every possible combination of features considered important, as well as features separately (top-79). Sanger bisulfite sequencing
Site(s)	AUC	Sensitivity	Specificity	Accuracy
chr6:10556199_chr6:10556204, chr6:10556107_chr6:10556147	0.998376	0.997461	0.968221	0.977968
chr6_10555853, chr6:10556199_chr6:10556204, chr6:10556107_chr6:10556147	0.997829	0.988779	0.959539	0.969286
chr6_10555853, chr6:10556199_chr6:10556204	0.996893	0.998413	0.950794	0.966667
chr6:10556199_chr6:10556204, chr6_10556174, chr6:10556107_chr6:10556147	0.996618	0.947276	0.999907	0.982364
chr6_10555853, chr6:10556199_chr6:10556204, chr6_10556174, chr6:10556107_chr6:10556147	0.996452	0.946345	0.987281	0.973635
chr6:10556199_chr6:10556204, chr6_10556174	0.996397	0.948944	0.991955	0.977618
chr6_10555853, chr6:10556199_chr6:10556204, chr6_10556174	0.995654	0.998233	0.922965	0.948054
chr6_10555853, chr6:10556107_chr6:10556147	0.99509	0.996167	0.966928	0.976674
chr6_10555881, chr6_10555853, chr6:10556199_chr6:10556204, chr6:10556107_chr6:10556147	0.994012	0.999595	0.940071	0.959913
chr6_10555881, chr6_10555853, chr6:10556199_chr6:10556204, chr6_10556174, chr6:10556107_chr6:10556147	0.993754	0.991563	0.93204	0.951881
chr6_10555881, chr6:10556199_chr6:10556204, chr6_10556174, chr6:10556107_chr6:10556147	0.993627	0.993516	0.933992	0.953833
chr6_10555881, chr6_10555853, chr6:10556199_chr6:10556204, chr6_10556174	0.993124	0.984414	0.924305	0.944341
chr6_10555881, chr6_10555853, chr6:10556199_chr6:10556204	0.993066	0.993641	0.939877	0.957798
chr6_10555881, chr6:10556199_chr6:10556204, chr6_10556174	0.992915	0.986518	0.937338	0.953731
chr6_10555881, chr6:10556199_chr6:10556204, chr6:10556107_chr6:10556147	0.992629	1	0.940476	0.960317
chr6_10555881, chr6:10556199_chr6:10556204	0.991195	0.999534	0.945771	0.963692
chr6_10555853, chr6_10556174, chr6:10556107_chr6:10556147	0.990758	0.951583	0.969127	0.963279
chr6:10556199_chr6:10556204, chr6_10556052	0.990629	0.925721	0.960808	0.949112
chr6:10556199_chr6:10556204, chr6:10556107_chr6:10556147, chr6_10556052	0.990007	0.942825	0.942825	0.942825
chr6_10556174, chr6:10556107_chr6:10556147	0.989127	0.951074	0.968617	0.962769
chr6_10555853, chr6:10556199_chr6:10556204, chr6:10556107_chr6:10556147, chr6_10556052	0.989044	0.908841	0.964397	0.945878
chr6_10555853, chr6:10556199_chr6:10556204, chr6_10556052	0.988634	0.88981	0.977529	0.948289
chr6:10556199_chr6:10556204, chr6_10556174, chr6_10556052	0.987162	0.914528	0.967159	0.949615
chr6_10555853, chr6:10556199_chr6:10556204, chr6_10556174, chr6_10556052	0.986769	0.896554	0.966729	0.943337
chr6_10555853, chr6:10556199_chr6:10556204, chr6_10556174, chr6:10556107_chr6:10556147, chr6_10556052	0.986314	0.884825	0.977418	0.946554
chr6:10556199_chr6:10556204, chr6_10556174, chr6:10556107_chr6:10556147, chr6_10556052	0.985097	0.916328	0.953365	0.941019
chr6_10555853, chr6_10556174	0.978522	0.949062	0.927557	0.934725
chr6_10555881, chr6_10555853, chr6_10556174, chr6:10556107_chr6:10556147	0.977432	0.996254	0.889111	0.924825
chr6_10555881, chr6_10555853, chr6:10556199_chr6:10556204, chr6_10556052	0.975109	0.987541	0.852406	0.897451
chr6_10555881, chr6_10555853, chr6:10556107_chr6:10556147	0.974732	0.997484	0.914151	0.941929
chr6_10555881, chr6_10555853, chr6:10556199_chr6:10556204, chr6_10556174, chr6_10556052	0.974643	0.97197	0.854853	0.893892
chr6_10555881, chr6_10556174, chr6:10556107_chr6:10556147	0.974076	0.997175	0.890032	0.925746
chr6_10555881, chr6_10555853, chr6:10556199_chr6:10556204, chr6:10556107_chr6:10556147, chr6_10556052	0.973866	0.985397	0.84254	0.890159
chr6_10555881, chr6_10555853, chr6:10556199_chr6:10556204, chr6_10556174, chr6:10556107_chr6:10556147, chr6_10556052	0.971769	0.977063	0.834206	0.881825
chr6:10556199_chr6:10556204	0.970215	0.975893	0.934226	0.948115
chr6_10555881, chr6:10556107_chr6:10556147	0.970172	0.993508	0.922079	0.945889
chr6_10555853, chr6:10556107_chr6:10556147, chr6_10556052	0.965795	0.95673	0.882656	0.907347
chr6_10555881, chr6:10556199_chr6:10556204, chr6_10556174, chr6_10556052	0.965476	0.973447	0.85633	0.895369
chr6_10555881, chr6:10556199_chr6:10556204, chr6_10556174, chr6:10556107_chr6:10556147, chr6_10556052	0.964622	0.968619	0.84481	0.886079
chr6_10555881, chr6:10556199_chr6:10556204, chr6:10556107_chr6:10556147, chr6_10556052	0.96384	0.99254	0.849683	0.897302
chr6:10556107_chr6:10556147	0.963578	0.97565	0.950009	0.958556
chr6_10555881, chr6:10556199_chr6:10556204, chr6_10556052	0.961491	0.983389	0.866272	0.905311
chr6_10555881, chr6_10555853, chr6_10556174	0.96113	1	0.896175	0.930783
chr6_10556174	0.960621	0.944875	0.928482	0.933946
chr6_10555853, chr6_10556174, chr6:10556107_chr6:10556147, chr6_10556052	0.960254	0.93654	0.880984	0.899503
chr6:10556107_chr6:10556147, chr6_10556052	0.959136	0.939556	0.884	0.902519
chr6_10555853, chr6_10556052	0.959026	0.953468	0.865749	0.894989
chr6_10555853	0.958447	0.935	0.919127	0.924418
chr6_10555881, chr6_10556174	0.956827	0.999872	0.896046	0.930655
chr6_10555853, chr6_10556174, chr6_10556052	0.955285	0.909402	0.891858	0.897706
chr6_10555881, chr6_10555853	0.954612	0.999646	0.902872	0.93513
chr6_10556174, chr6:10556107_chr6:10556147, chr6_10556052	0.954123	0.913354	0.876317	0.888663
chr6_10556174, chr6_10556052	0.945857	0.900698	0.883154	0.889002
chr6_10555881	0.944437	0.999229	0.902455	0.934713
chr6_10555881, chr6_10555853, chr6_10556174, chr6:10556107_chr6:10556147, chr6_10556052	0.940348	0.958016	0.834206	0.875476
chr6_10555881, chr6_10555853, chr6_10556174, chr6_10556052	0.939997	0.989899	0.818728	0.875785
chr6_10555881, chr6_10555853, chr6:10556107_chr6:10556147, chr6_10556052	0.938262	0.978492	0.835635	0.883254
chr6_10555881, chr6_10555853, chr6_10556052	0.934134	0.964096	0.846979	0.886018
chr6_10556052	0.927969	0.915154	0.915154	0.915154
chr6_10555881, chr6_10556174, chr6:10556107_chr6:10556147, chr6_10556052	0.924441	0.961587	0.81873	0.866349
chr6_10555881, chr6_10556174, chr6_10556052	0.922913	0.999524	0.810335	0.873398
chr6_10555881, chr6:10556107_chr6:10556147, chr6_10556052	0.918632	0.971508	0.828651	0.87627
chr6_10555881, chr6_10556052	0.91624	0.974085	0.83895	0.883995
chr2_206628714	0.912086	0.890952	0.843333	0.859206
chr2:206628645_chr2:206628692	0.911372	0.940873	0.829762	0.866799
chr6_10556098	0.907857	0.796984	0.908095	0.871058
chr2:206628727_chr2:206628737	0.902653	0.904762	0.857143	0.873016
chr2_206628747	0.877854	0.893201	0.811234	0.838556
chr2_206628773	0.871621	0.895238	0.752381	0.8
chr2_206628484	0.868265	0.868175	0.78881	0.815265
chr2_206628454	0.853696	0.760873	0.871984	0.834947
chr2_206628625	0.847333	0.8385	0.8385	0.8385
chr2_206628491	0.825828	0.744762	0.760635	0.755344
chr2_206628621	0.824252	0.793016	0.808889	0.803598
chr6_10556069	0.804181	0.835038	0.706006	0.749017
chr2_206628553	0.783107	0.695965	0.81072	0.772468
chr2:206628521_chr2:206628525	0.778356	0.885159	0.615317	0.705265
chr2_206628539	0.660627	0.688474	0.591699	0.623958
chr2:206628529_chr2:206628531	0.583624	0.471125	0.72919	0.643168
